# Supplementary material for: Performance of predictive AI-based clinical decision support systems across clinical domains: A systematic review and meta-analysis
Source: PLOS Digit Health. 2026 Mar 24;5(3):e0001310. doi: 10.1371/journal.pdig.0001310 (PMC13012507; doi:10.1371/journal.pdig.0001310)
Supplement: S4 Table — (CSV) [file pdig.0001310.s006.csv]

Title	Authors	Published Year	Outcome
The application and use of artificial intelligence in cancer nursing: A systematic review.	O'Connor S; Vercell A; Wong D; Yorke J; Fallatah FA; Cave L; Anny Chen LY	2024	Excluded - not relevant
Using Machine Learning Technologies in Pressure Injury Management: Systematic Review.	Jiang M; Ma Y; Guo S; Jin L; Lv L; Han L; An N	2021	Excluded - not relevant
Fundamentals of artificial intelligence for ophthalmologists.	Ahmad BU; Kim JE; Rahimy E	2020	Excluded - not relevant
Predictive models in EUS/ERCP.	Lattanzi B; Ramai D; Gkolfakis P; Facciorusso A	2023	Excluded - not relevant
Predicting peritoneal recurrence and disease-free survival from CT images in gastric cancer with multitask deep learning: a retrospective study.	Jiang Y; Zhang Z; Yuan Q; Wang W; Wang H; Li T; Huang W; Xie J; Chen C; Sun Z; Yu J; Xu Y; Poultsides GA; Xing L; Zhou Z; Li G; Li R	2022	Excluded - not relevant
Mobile Diagnostic Clinics.	Baron R; Haick H	2024	Excluded - not relevant
Enhancing sepsis management through machine learning techniques: A review.	Ocampo-Quintero N; Vidal-Cort?©s P; Del R??o Carbajo L; Fdez-Riverola F; Reboiro-Jato M; Glez-Pe?±a D	2020	Excluded - not relevant
Impact of Artificial Intelligence on Interventional Cardiology: From Decision-Making Aid to Advanced Interventional Procedure Assistance.	Sardar P; Abbott JD; Kundu A; Aronow HD; Granada JF; Giri J	2019	Excluded - not relevant
Machine Learning for Brain Stroke: A Review.	Sirsat MS; Ferm?© E; C?¢mara J	2020	Excluded - not relevant
Evaluating predictive models in reproductive medicine.	Curchoe CL; Flores-Saiffe Farias A; Mendizabal-Ruiz G; Chavez-Badiola A	2020	Excluded - not relevant
Machine learning for the prediction of sepsis-related death: a systematic review and meta-analysis.	Zhang Y; Xu W; Yang P; Zhang A	2023	Excluded - not relevant
Application of Artificial Intelligence in Targeting Retinal Diseases.	Sorrentino FS; Jurman G; De Nadai K; Campa C; Furlanello C; Parmeggiani F	2020	Excluded - not relevant
State of the Art in Artificial Intelligence and Radiomics in Hepatocellular Carcinoma.	Castaldo A; De Lucia DR; Pontillo G; Gatti M; Cocozza S; Ugga L; Cuocolo R	2021	Excluded - not relevant
Artificial intelligence-based clinical decision support in pediatrics.	Ramgopal S; Sanchez-Pinto LN; Horvat CM; Carroll MS; Luo Y; Florin TA	2023	Excluded - not relevant
Application of Radiomics and Decision Support Systems for Breast MR Differential Diagnosis.	Tsougos I; Vamvakas A; Kappas C; Fezoulidis I; Vassiou K	2018	Excluded - not relevant
Applications of Artificial Intelligence in Urinalysis: Is the Future Already Here?	De Bruyne S; De Kesel P; Oyaert M	2023	Excluded - not relevant
APPRAISE-AI Tool for Quantitative Evaluation of AI Studies for Clinical Decision Support.	Kwong JCC; Khondker A; Lajkosz K; McDermott MBA; Frigola XB; McCradden MD; Mamdani M; Kulkarni GS; Johnson AEW	2023	Excluded - not relevant
Machine Learning Applications in Solid Organ Transplantation and Related Complications.	Balch JA; Delitto D; Tighe PJ; Zarrinpar A; Efron PA; Rashidi P; Upchurch GR Jr; Bihorac A; Loftus TJ	2021	Excluded - not relevant
Artificial Intelligence in the Management of Anterior Cruciate Ligament Injuries.	Corban J; Lorange JP; Laverdiere C; Khoury J; Rachevsky G; Burman M; Martineau PA	2021	Excluded - not relevant
The contribution of artificial intelligence to reducing the diagnostic delay in oral cancer.	Ilhan B; Guneri P; Wilder-Smith P	2021	Excluded - not relevant
High-dimensional role of AI and machine learning in cancer research.	Capobianco E	2022	Excluded - not relevant
The Missing Pieces of Artificial Intelligence in Medicine.	Gilvary C; Madhukar N; Elkhader J; Elemento O	2019	Excluded - not relevant
Charting the potential of brain computed tomography deep learning systems.	Buchlak QD; Milne MR; Seah J; Johnson A; Samarasinghe G; Hachey B; Esmaili N; Tran A; Leveque JC; Farrokhi F; Goldschlager T; Edelstein S; Brotchie P	2022	Excluded - not relevant
Advanced atherosclerosis imaging by CT: Radiomics, machine learning and deep learning.	Kolossvry M; De Cecco CN; Feuchtner G; Maurovich-Horvat P	2019	Excluded - not relevant
Enhancing sepsis management through machine learning techniques: A review.	Ocampo-Quintero N; Vidal-Cort?©s P; Del R??o Carbajo L; Fdez-Riverola F; Reboiro-Jato M; Glez-Pe?±a D	2022	Excluded - not relevant
Artificial intelligence in knee arthroplasty: current concept of the available clinical applications.	Batailler C; Shatrov J; Sappey-Marinier E; Servien E; Parratte S; Lustig S	2022	Excluded - not relevant
Prediction of the severity of acute pancreatitis using machine learning models.	Zhou Y; Han F; Shi XL; Zhang JX; Li GY; Yuan CC; Lu GT; Hu LH; Pan JJ; Xiao WM; Yao GH	2022	Excluded - not relevant
Using artificial intelligence to overcome over-indebtedness and fight poverty.	Boto Ferreira M; Costa Pinto D; Maurer Herter M; Soro J; Vanneschi L; Castelli M; Peres F	2021	Excluded - not relevant
A Review of Machine Learning Methods of Feature Selection and Classification for Autism Spectrum Disorder.	Rahman MM; Usman OL; Muniyandi RC; Sahran S; Mohamed S; Razak RA	2020	Excluded - not relevant
Role of Big Data and Machine Learning in Diagnostic Decision Support in Radiology.	Syeda-Mahmood T	2018	Excluded - not relevant
Applications of artificial intelligence for patients with peripheral artery disease.	Lareyre F; Behrendt CA; Chaudhuri A; Lee R; Carrier M; Adam C; L?™ CD; Raffort J	2023	Excluded - not relevant
A review of deep learning and radiomics approaches for pancreatic cancer diagnosis from medical imaging.	Yao L; Zhang Z; Keles E; Yazici C; Tirkes T; Bagci U	2023	Excluded - not relevant
Framework for Integrating Equity Into Machine Learning Models: A Case Study.	Rojas JC; Fahrenbach J; Makhni S; Cook SC; Williams JS; Umscheid CA; Chin MH	2022	Excluded - not relevant
Prediction of Adult Height by Machine Learning Technique.	Shmoish M; German A; Devir N; Hecht A; Butler G; Niklasson A; Albertsson-Wikland K; Hochberg Z	2021	Excluded - not relevant
Early outcome detection for COVID-19 patients.	Serbu A; Barbieri G; Faita F; Ferragina P; Gargani L; Ghiadoni L; Priami C	2021	Excluded - not relevant
Machine Learning and Statistical Models to Predict Postpartum Hemorrhage.	Venkatesh KK; Strauss RA; Grotegut CA; Heine RP; Chescheir NC; Stringer JSA; Stamilio DM; Menard KM; Jelovsek JE	2020	Excluded - not relevant
The predictive performance of artificial intelligence on the outcome of stroke: a systematic review and meta-analysis.	Yang Y; Tang L; Deng Y; Li X; Luo A; Zhang Z; He L; Zhu C; Zhou M	2023	Excluded - not relevant
The Use of Artificial Intelligence in Screening and Diagnosis of Autism Spectrum Disorder: A Literature Review.	Song DY; Kim SY; Bong G; Kim JM; Yoo HJ	2019	Excluded - not relevant
Artificial intelligence in computed tomography plaque characterization: A review.	Cau R; Flanders A; Mannelli L; Politi C; Faa G; Suri JS; Saba L	2021	Excluded - not relevant
Decision support systems for the prediction of lymph node involvement in early breast cancer.	Massafra R; Pomarico D; La Forgia D; Bove S; Didonna V; Latorre A; Russo AO; Lorusso PTV; Fanizzi A	2021	Excluded - not relevant
Artificial intelligence for prenatal chromosome analysis.	Boddupally K; Rani Thuraka E	2024	Excluded - not relevant
Improved Machine Learning-Based Predictive Models for Breast Cancer Diagnosis.	Rasool A; Bunterngchit C; Tiejian L; Islam MR; Qu Q; Jiang Q	2022	Excluded - not relevant
A comparative study of machine learning techniques for suicide attempts predictive model.	Nordin N; Zainol Z; Mohd Noor MH; Lai Fong C	2021	Excluded - not relevant
Clinical Predictive Models for COVID-19: Systematic Study.	Schwab P; DuMont Sch?ºtte A; Dietz B; Bauer S	2020	Excluded - not relevant
Deep-Risk: Deep Learning-Based Mortality Risk Predictive Models for COVID-19.	Elshennawy NM; Ibrahim DM; Sarhan AM; Arafa M	2022	Excluded - not relevant
Leveraging Artificial Intelligence and Machine Learning in Regenerative Orthopedics: A Paradigm Shift in Patient Care.	Jeyaraman M; Ratna HVK; Jeyaraman N; Venkatesan A; Ramasubramanian S; Yadav S	2023	Excluded - not relevant
Traditional Machine and Deep Learning for Predicting Toxicity Endpoints.	Norinder U	2022	Excluded - not relevant
Emerging deep learning techniques using magnetic resonance imaging data applied in multiple sclerosis and clinical isolated syndrome patients (Review).	Kontopodis EE; Papadaki E; Trivizakis E; Maris TG; Simos P; Papadakis GZ; Tsatsakis A; Spandidos DA; Karantanas A; Marias K	2021	Excluded - not relevant
Artificial intelligence and machine learning for anaphylaxis algorithms.	Miller C; Manious M; Portnoy J	2024	Excluded - not relevant
DDxNet: a deep learning model for automatic interpretation of electronic health records, electrocardiograms and electroencephalograms.	Thiagarajan JJ; Rajan D; Katoch S; Spanias A	2020	Excluded - not relevant
Deep Learning Models for Predicting Gas Adsorption Capacity of Nanomaterials.	Guo W; Liu J; Dong F; Chen R; Das J; Ge W; Xu X; Hong H	2022	Excluded - not relevant
Predicting Kidney Discard Using Machine Learning.	Barah M; Mehrotra S	2021	Excluded - not relevant
Machine learning prediction of cognition from functional connectivity: Are feature weights reliable?	Tian Y; Zalesky A	2021	Excluded - not relevant
Prediction of complications of type 2 Diabetes: A Machine learning approach.	Nicolucci A; Romeo L; Bernardini M; Vespasiani M; Rossi MC; Petrelli M; Ceriello A; Di Bartolo P; Frontoni E; Vespasiani G	2022	Excluded - not relevant
Applying artificial intelligence technology to support decision-making in nursing: A case study in Taiwan.	Liao PH; Hsu PT; Chu W; Chu WC	2015	Excluded - not relevant
How machine learning is impacting research in atrial fibrillation: implications for risk prediction and future management.	Olier I; Ortega-Martorell S; Pieroni M; Lip GYH	2021	Excluded - not relevant
Predicting CTS Diagnosis and Prognosis Based on Machine Learning Techniques.	Elseddik M; Mostafa RR; Elashry A; El-Rashidy N; El-Sappagh S; Elgamal S; Aboelfetouh A; El-Bakry H	2023	Excluded - not relevant
Artificial Intelligence-A Tool for Risk Assessment of Delayed-Graft Function in Kidney Transplant.	Konieczny A; Stojanowski J; Rydzy?Ñska K; Kusztal M; Krajewska M	2021	Excluded - not relevant
Machine learning predicts individual cancer patient responses to therapeutic drugs with high accuracy.	Huang C; Clayton EA; Matyunina LV; McDonald LD; Benigno BB; Vannberg F; McDonald JF	2018	Excluded - not relevant
The accuracy and quality of image-based artificial intelligence for muscle-invasive bladder cancer prediction.	He C; Xu H; Yuan E; Ye L; Chen Y; Yao J; Song B	2024	Excluded - not relevant
Diagnosis of urinary tract infection based on artificial intelligence methods.	Ozkan IA; Koklu M; Sert IU	2018	Excluded - not relevant
Deep Mining Generation of Lung Cancer Malignancy Models from Chest X-ray Images.	Horry M; Chakraborty S; Pradhan B; Paul M; Gomes D; Ul-Haq A; Alamri A	2021	Excluded - not relevant
Deep Learning Approaches for Medical Image Analysis and Diagnosis.	Thakur GK; Thakur A; Kulkarni S; Khan N; Khan S	2024	Excluded - not relevant
Comparison of deep learning approaches to predict COVID-19 infection.	Alakus TB; Turkoglu I	2020	Excluded - not relevant
Impact of artificial intelligence on prognosis, shared decision-making, and precision medicine for patients with inflammatory bowel disease: a perspective and expert opinion.	Pinton P	2023	Excluded - not relevant
Machine learning prediction of mortality in Acute Myocardial Infarction.	Oliveira M; Seringa J; Pinto FJ; Henriques R; Magalh?£es T	2023	Excluded - not relevant
The Applications of Artificial Intelligence for Assessing Fall Risk: Systematic Review.	Gonzlez-Castro A; Leir??s-Rodr??guez R; Prada-Garc??a C; Ben??tez-Andrades JA	2024	Excluded - not relevant
Integration of Artificial Intelligence Decision Aids to Reduce Workload and Enhance Efficiency in Thyroid Nodule Management.	Tong WJ; Wu SH; Cheng MQ; Huang H; Liang JY; Li CQ; Guo HL; He DN; Liu YH; Xiao H; Hu HT; Ruan SM; Li MD; Lu MD; Wang W	2023	Excluded - not relevant
Natural Language Processing and Machine Learning to Enable Clinical Decision Support for Treatment of Pediatric Pneumonia.	Smith JC; Spann A; McCoy AB; Johnson JA; Arnold DH; Williams DJ; Weitkamp AO	2020	Excluded - not relevant
Acquaintance to Artificial Neural Networks and use of artificial intelligence as a diagnostic tool for tuberculosis: A review.	Dande P; Samant P	2018	Excluded - not relevant
ClinicNet: machine learning for personalized clinical order set recommendations.	Wang JX; Sullivan DK; Wells AC; Chen JH	2020	Excluded - not relevant
Artificial intelligence in abdominal aortic aneurysm.	Raffort J; Adam C; Carrier M; Ballaith A; Coscas R; Jean-Baptiste E; Hassen-Khodja R; Chakf?© N; Lareyre F	2020	Excluded - not relevant
Evaluation and mitigation of the limitations of large language models in clinical decision-making.	Hager P; Jungmann F; Holland R; Bhagat K; Hubrecht I; Knauer M; Vielhauer J; Makowski M; Braren R; Kaissis G; Rueckert D	2024	Excluded - not relevant
New Cardiac Imaging Algorithms to Diagnose Constrictive Pericarditis Versus Restrictive Cardiomyopathy.	Mahmoud A; Bansal M; Sengupta PP	2017	Excluded - not relevant
Artificial intelligence in endourology: emerging technology for individualized care.	Dai JC; Johnson BA	2022	Excluded - not relevant
Early Nephrosis Detection Based on Deep Learning with Clinical Time-Series Data.	Yamasaki Y; Sugiyama O; Hiragi S; Ohtera S; Yamamoto G; Sasaki H; Okamoto K; Nambu M; Kuroda T	2019	Excluded - not relevant
Machine Learning Enables Accurate Prediction of Quinone Formation during Drug Metabolism.	Sandhu H; Garg P	2023	Excluded - not relevant
State of the Art of Machine Learning-Enabled Clinical Decision Support in Intensive Care Units: Literature Review.	Hong N; Liu C; Gao J; Han L; Chang F; Gong M; Su L	2022	Excluded - not relevant
Artificial intelligence and clinical decision support: clinicians' perspectives on trust, trustworthiness, and liability.	Jones C; Thornton J; Wyatt JC	2023	Excluded - not relevant
Ensemble Deep-Learning-Enabled Clinical Decision Support System for Breast Cancer Diagnosis and Classification on Ultrasound Images.	Ragab M; Albukhari A; Alyami J; Mansour RF	2022	Excluded - not relevant
Machine-Learning-Derived Model for the Stratification of Cardiovascular risk in Patients with Ischemic Stroke.	Ntaios G; Sagris D; Kallipolitis A; Karagkiozi E; Korompoki E; Manios E; Plagianakos V; Vemmos K; Maglogiannis I	2021	Excluded - not relevant
Artificial intelligence-based prediction of overall survival in metastatic renal cell carcinoma.	Barkan E; Porta C; Rabinovici-Cohen S; Tibollo V; Quaglini S; Rizzo M	2023	Excluded - not relevant
Machine learning applications to clinical decision support in neurosurgery: an artificial intelligence augmented systematic review.	Buchlak QD; Esmaili N; Leveque JC; Farrokhi F; Bennett C; Piccardi M; Sethi RK	2020	Excluded - not relevant
The applications of deep learning algorithms on in silico druggable proteins identification.	Yu L; Xue L; Liu F; Li Y; Jing R; Luo J	2022	Excluded - not relevant
Effectiveness of Artificial Intelligence (AI) in Clinical Decision Support Systems and Care Delivery.	Ouanes K; Farhah N	2024	Excluded - not relevant
A decision support system for predicting the treatment of ectopic pregnancies.	De Ram??n Fernndez A; Ruiz Fernndez D; Prieto Snchez MT	2019	Excluded - not relevant
[AI-assisted Prediction of Lymph Node Metastasis of Breast Cancer: Current and Prospective Research].	Ding Y; Han MX; Liu YP	2021	Excluded - not relevant
Predictive Models for Neonatal Follow-Up Serum Bilirubin: Model Development and Validation.	Chou JH	2020	Excluded - not relevant
Revolutionizing Spinal Care: Current Applications and Future Directions of Artificial Intelligence and Machine Learning.	Yagi M; Yamanouchi K; Fujita N; Funao H; Ebata S	2023	Excluded - not relevant
Artificial intelligence model on chest imaging to diagnose COVID-19 and other pneumonias: A systematic review and meta-analysis.	Jia LL; Zhao JX; Pan NN; Shi LY; Zhao LP; Tian JH; Huang G	2022	Excluded - not relevant
A data-driven approach to clinical decision support in tinnitus retraining therapy.	Tarnowska KA; Ras ZW; Jastreboff PJ	2022	Excluded - not relevant
Expert-augmented automated machine learning optimizes hemodynamic predictors of spinal cord injury outcome.	Chou A; Torres-Espin A; Kyritsis N; Huie JR; Khatry S; Funk J; Hay J; Lofgreen A; Shah R; McCann C; Pascual LU; Amorim E; Weinstein PR; Manley GT; Dhall SS; Pan JZ; Bresnahan JC; Beattie MS; Whetstone WD; Ferguson AR	2022	Excluded - not relevant
AI for BPH Surgical Decision-Making: Cost Effectiveness and Outcomes.	Lama J; Winograd J; Codelia-Anjum A; Bhojani N; Elterman D; Zorn KC; Chughtai B	2024	Excluded - not relevant
Application of a Machine Learning Predictive Model for Recurrent Acute Pancreatitis.	Ren W; Zou K; Chen Y; Huang S; Luo B; Jiang J; Zhang W; Shi X; Shi L; Zhong X; L?º M; Tang X	2024	Excluded - not relevant
Expectations and attitudes towards medical artificial intelligence: A qualitative study in the field of stroke.	Amann J; Vayena E; Ormond KE; Frey D; Madai VI; Blasimme A	2023	Excluded - not relevant
[Application of machine learning in clinical predictive models for infectious diseases: a review].	Zheng R; Liu G	2023	Excluded - not relevant
Artificial Intelligence-Based Models for Prediction of Mortality in ICU Patients: A Scoping Review.	Olang O; Mohseni S; Shahabinezhad A; Hamidianshirazi Y; Goli A; Abolghasemian M; Shafiee MA; Aarabi M; Alavinia M; Shaker P	2024	Excluded - not relevant
Predictive models based on machine learning for bone metastasis in patients with diagnosed colorectal cancer.	Li T; Huang H; Zhang S; Zhang Y; Jing H; Sun T; Zhang X; Lu L; Zhang M	2022	Excluded - not relevant
Comparative Analysis of Three Machine-Learning Techniques and Conventional Techniques for Predicting Sepsis-Induced Coagulopathy Progression.	Hasegawa D; Yamakawa K; Nishida K; Okada N; Murao S; Nishida O	2020	Excluded - not relevant
Machine Learning-Based Predictive Models for Patients with Venous Thromboembolism: A Systematic Review.	Danilatou V; Dimopoulos D; Kostoulas T; Douketis J	2024	Excluded - not relevant
The Effectiveness of a Deep Learning Model to Detect Left Ventricular Systolic Dysfunction from Electrocardiograms.	Katsushika S; Kodera S; Nakamoto M; Ninomiya K; Inoue S; Sawano S; Kakuda N; Takiguchi H; Shinohara H; Matsuoka R; Ieki H; Higashikuni Y; Nakanishi K; Nakao T; Seki T; Takeda N; Fujiu K; Daimon M; Akazawa H; Morita H; Komuro I	2021	Excluded - not relevant
Prediction of the Antioxidant Response Elements' Response of Compound by Deep Learning.	Bai F; Hong D; Lu Y; Liu H; Xu C; Yao X	2019	Excluded - not relevant
Radiomics-based machine learning models in STEMI: a promising tool for the prediction of major adverse cardiac events.	Durmaz ES; Karabacak M; Ozkara BB; Kargƒ±n OA; Raimoglu U; Tokdil H; Durmaz E; Adaletli I	2023	Excluded - not relevant
Comparison of AI techniques for prediction of liver fibrosis in hepatitis patients.	Keltch B; Lin Y; Bayrak C	2014	Excluded - not relevant
Systematic comparison of machine learning algorithms to develop and validate predictive models for periodontitis.	Bashir NZ; Rahman Z; Chen SL	2022	Excluded - not relevant
Comparison of deep learning with regression analysis in creating predictive models for SARS-CoV-2 outcomes.	Abdulaal A; Patel A; Charani E; Denny S; Alqahtani SA; Davies GW; Mughal N; Moore LSP	2020	Excluded - not relevant
Road map for clinicians to develop and evaluate AI predictive models to inform clinical decision-making.	Hassan N; Slight R; Morgan G; Bates DW; Gallier S; Sapey E; Slight S	2023	Excluded - not relevant
Panoramic tongue imaging and deep convolutional machine learning model for diabetes diagnosis in humans.	Balasubramaniyan S; Jeyakumar V; Nachimuthu DS	2022	Excluded - not relevant
Can Machine-learning Techniques Be Used for 5-year Survival Prediction of Patients With Chondrosarcoma?	Thio QCBS; Karhade AV; Ogink PT; Raskin KA; De Amorim Bernstein K; Lozano Calderon SA; Schwab JH	2018	Excluded - not relevant
Impact of Artificial Intelligence Decision Support Using Deep Learning on Breast Cancer Screening Interpretation with Single-View Wide-Angle Digital Breast Tomosynthesis.	Pinto MC; Rodriguez-Ruiz A; Pedersen K; Hofvind S; Wicklein J; Kappler S; Mann RM; Sechopoulos I	2021	Excluded - not relevant
Machine learning/artificial intelligence in sports medicine: state of the art and future directions.	Pareek A; Ro DH; Karlsson J; Martin RK	2024	Excluded - not relevant
Application of deep learning to predict underestimation in ductal carcinoma in situ of the breast with ultrasound.	Qian L; Lv Z; Zhang K; Wang K; Zhu Q; Zhou S; Chang C; Tian J	2021	Excluded - not relevant
An AI-Powered Clinical Decision Support System to Predict Flares in Rheumatoid Arthritis: A Pilot Study.	Labinsky H; Ukalovic D; Hartmann F; Runft V; Wichmann A; Jakubcik J; Gambel K; Otani K; Morf H; Taubmann J; Fagni F; Kleyer A; Simon D; Schett G; Reichert M; Knitza J	2023	Excluded - not relevant
Using machine-learning algorithms to identify patients at high risk of upper gastrointestinal lesions for endoscopy.	Liu Y; Lin D; Li L; Chen Y; Wen J; Lin Y; He X	2021	Excluded - not relevant
Predictive Modeling of COVID-19 Case Growth Highlights Evolving Demographic Risk Factors in Tennessee and Georgia.	Gray JD; Harris CR; Wylezinski LS; Spurlock CF 3rd	2021	Excluded - not relevant
Explainability in medicine in an era of AI-based clinical decision support systems.	Pierce RL; Van Biesen W; Van Cauwenberge D; Decruyenaere J; Sterckx S	2022	Excluded - not relevant
Augmenting the Transplant Team With Artificial Intelligence: Toward Meaningful AI Use in Solid Organ Transplant.	Clement J; Maldonado AQ	2021	Excluded - not relevant
Predicting Time to Death After Withdrawal of Life-Sustaining Treatment in Children.	Winter MC; Ledbetter DR	2022	Excluded - not relevant
Cardiogenic shock and machine learning: A systematic review on prediction through clinical decision support softwares.	Aleman R; Patel S; Sleiman J; Navia J; Sheffield C; Brozzi NA	2021	Excluded - not relevant
Machine Learning-Based Prediction of Short-Term Adverse Postoperative Outcomes in Cervical Disc Arthroplasty Patients.	Karabacak M; Margetis K	2023	Excluded - not relevant
Early detection of sepsis utilizing deep learning on electronic health record event sequences.	Lauritsen SM; Kal??r ME; Kongsgaard EL; Lauritsen KM; J??rgensen MJ; Lange J; Thiesson B	2020	Excluded - not relevant
A systematic review of machine learning models for management, prediction and classification of ARDS.	Tran TK; Tran MC; Joseph A; Phan PA; Grau V; Farmery AD	2024	Excluded - not relevant
Connecting Technological Innovation in Artificial Intelligence to Real-world Medical Practice through Rigorous Clinical Validation: What Peer-reviewed Medical Journals Could Do.	Park SH; Kressel HY	2018	Excluded - not relevant
Towards Interpretable Multimodal Predictive Models for Early Mortality Prediction of Hemorrhagic Stroke Patients.	Emdad FB; Tian S; Nandy E; Hanna K; He Z	2023	Excluded - not relevant
Improved predictive models for acute kidney injury with IDEA: Intraoperative Data Embedded Analytics.	Adhikari L; Ozrazgat-Baslanti T; Ruppert M; Madushani RWMA; Paliwal S; Hashemighouchani H; Zheng F; Tao M; Lopes JM; Li X; Rashidi P; Bihorac A	2019	Excluded - not relevant
Machine Learning-Based Predictive Models for Detection of Cardiovascular Diseases.	Ogunpola A; Saeed F; Basurra S; Albarrak AM; Qasem SN	2024	Excluded - not relevant
Gully erosion prediction method from geoenvironmental data and supervised machine learning techniques.	Lana JC	2023	Excluded - not relevant
Sample Size Calculation for Clinical Trials of Medical Decision Support Systems with Binary Outcome.	Rebrova OY; Gusev AV	2022	Excluded - not relevant
The predictive value of machine learning for mortality risk in patients with acute coronary syndromes: a systematic review and meta-analysis.	Zhang X; Wang X; Xu L; Liu J; Ren P; Wu H	2023	Excluded - not relevant
Accuracy and Effects of Clinical Decision Support Systems Integrated With BMJ Best Practice-Aided Diagnosis: Interrupted Time SeriesStudy.	Tao L; Zhang C; Zeng L; Zhu S; Li N; Li W; Zhang H; Zhao Y; Zhan S; Ji H	2020	Excluded - not relevant
Integration of machine learning with complex industrial mining systems for reduced energy consumption.	Harmse MD; van Laar JH; Pelser WA; Schutte CSL	2022	Excluded - not relevant
Machine learning predictions of chlorophyll-a in the Han river basin, Korea.	Kim KM; Ahn JH	2022	Excluded - not relevant
Prediction of COVID-19 Hospitalization and Mortality Using Artificial Intelligence.	Halwani MA	2024	Excluded - not relevant
An Artificial Intelligence Approach to Guiding the Management of Heart Failure Patients Using Predictive Models: A Systematic Review.	B?Çaziak M; Urban S; Wietrzyk W; Jura M; Iwanek G; Sta?Ñczykiewicz B; Kuliczkowski W; Zymli?Ñski R; Pondel M; Berka P; Danel D; Biegus J; Siennicka A	2022	Excluded - not relevant
Comparison of Supervised Machine Learning Algorithms for Classifying of Home Discharge Possibility in Convalescent Stroke Patients: A Secondary Analysis.	Imura T; Toda H; Iwamoto Y; Inagawa T; Imada N; Tanaka R; Inoue Y; Araki H; Araki O	2021	Excluded - not relevant
XRAInet: AI-based decision support for pneumothorax and pleural effusion management.	Akay MA; Tatar OC; Tatar E; Taƒüman BN; Metin S; Varlƒ±klƒ± O	2024	Excluded - not relevant
Clinical utility of automatic phenotype annotation in unstructured clinical notes: intensive care unit use.	Zhang J; Bolanos Trujillo LD; Tanwar A; Ive J; Gupta V; Guo Y	2022	Excluded - not relevant
A Novel Predictive Model for Anastomotic Leakage in Colorectal Cancer Using Auto-artificial Intelligence.	Mazaki J; Katsumata K; Ohno Y; Udo R; Tago T; Kasahara K; Kuwabara H; Enomoto M; Ishizaki T; Nagakawa Y; Tsuchida A	2021	Excluded - not relevant
Achieving large-scale clinician adoption of AI-enabled decision support.	Scott IA; van der Vegt A; Lane P; McPhail S; Magrabi F	2024	Excluded - not relevant
Improving ED Emergency Severity Index Acuity Assignment Using Machine Learning and Clinical Natural Language Processing.	Ivanov O; Wolf L; Brecher D; Lewis E; Masek K; Montgomery K; Andrieiev Y; McLaughlin M; Liu S; Dunne R; Klauer K; Reilly C	2021	Excluded - not relevant
Prediction of Motor Function in Stroke Patients Using Machine Learning Algorithm: Development of Practical Models.	Kim JK; Choo YJ; Chang MC	2021	Excluded - not relevant
Multi-Objective Performance Optimization of Machine Learning Models in Healthcare.	Moradpour M; Ritter Z; Haushild AC	2024	Excluded - not relevant
Demystifying the Black Box: The Importance of Interpretability of Predictive Models in Neurocritical Care.	Moss L; Corsar D; Shaw M; Piper I; Hawthorne C	2022	Excluded - not relevant
Classification of Carotid Artery Intima Media Thickness Ultrasound Images with Deep Learning.	Sava?ü S; Topaloƒülu N; Kazcƒ± ?ñ; Ko?üar PN	2019	Excluded - not relevant
The use of artificial intelligence to optimize medication alerts generated by clinical decision support systems: a scoping review.	Graafsma J; Murphy RM; van de Garde EMW; Karapinar-?áarkit F; Derijks HJ; Hoge RHL; Klopotowska JE; van den Bemt PMLA	2024	Excluded - not relevant
Medical decision support using machine learning for early detection of late-onset neonatal sepsis.	Mani S; Ozdas A; Aliferis C; Varol HA; Chen Q; Carnevale R; Chen Y; Romano-Keeler J; Nian H; Weitkamp JH	2014	Excluded - not relevant
3D CT-Inclusive Deep-Learning Model to Predict Mortality, ICU Admittance, and Intubation in COVID-19 Patients.	Di Napoli A; Tagliente E; Pasquini L; Cipriano E; Pietrantonio F; Ortis P; Curti S; Boellis A; Stefanini T; Bernardini A; Angeletti C; Ranieri SC; Franchi P; Voicu IP; Capotondi C; Napolitano A	2023	Excluded - not relevant
Explainable artificial intelligence approaches for brain-computer interfaces: a review and design space.	Rajpura P; Cecotti H; Kumar Meena Y	2024	Excluded - not relevant
Challenges and prospects in bridging precision medicine and artificial intelligence in genomic psychiatric treatment.	Okpete UE; Byeon H	2024	Excluded - not relevant
Developing Machine Learning-Based Predictive Models for Hallux Valgus Recurrence Based on Measurements From Radiographs.	Zhao R; Wang G; Li F; Wang J; Zhang Y; Li D; Liu S; Li J; Song J; Wei F; Wang C	2024	Excluded - not relevant
Machine learning algorithms outperform conventional regression models in predicting development of hepatocellular carcinoma.	Singal AG; Mukherjee A; Elmunzer BJ; Higgins PD; Lok AS; Zhu J; Marrero JA; Waljee AK	2013	Excluded - not relevant
Machine learning models for differential diagnosing HER2-low breast cancer: A radiomics approach.	Chen X; Li M; Su D	2024	Excluded - not relevant
Machine learning approaches toward an understanding of acute kidney injury: current trends and future directions.	Jeong I; Cho NJ; Ahn SJ; Lee H; Gil HW	2024	Excluded - not relevant
Cheminformatic models based on machine learning for pyruvate kinase inhibitors of Leishmania mexicana.	Jamal S; Scaria V	2013	Excluded - not relevant
Reliability of artificial intelligence in predicting total knee arthroplasty component sizes: a systematic review.	Salman LA; Khatkar H; Al-Ani A; Alzobi OZ; Abudalou A; Hatnouly AT; Ahmed G; Hameed S; AlAteeq Aldosari M	2024	Excluded - not relevant
Prediction of ovarian cancer using artificial intelligence tools.	Ayyoubzadeh SM; Ahmadi M; Yazdipour AB; Ghorbani-Bidkorpeh F	2024	Excluded - not relevant
An ontology-driven clinical decision support system (IDDAP) for infectious disease diagnosis and antibiotic prescription.	Shen Y; Yuan K; Chen D; Colloc J; Yang M; Li Y; Lei K	2018	Excluded - not relevant
Clinical Prediction Models for Sleep Apnea: The Importance of Medical History over Symptoms.	Ustun B; Westover MB; Rudin C; Bianchi MT	2016	Excluded - not relevant
Learning diagnostic models using speech and language measures.	Peintner B; Jarrold W; Vergyriy D; Richey C; Tempini ML; Ogar J	2008	Excluded - not relevant
Applications and potential of machine learning augmented chest X-ray interpretation in cardiology.	Milne MR; Ahmad HK; Buchlak QD; Esmaili N; Tang C; Seah J; Ektas N; Brotchie P; Marwick TH; Jones CM	2024	Excluded - not relevant
Deep Learning Approaches for Predicting Glaucoma Progression Using Electronic Health Records and Natural Language Processing.	Wang SY; Tseng B; Hernandez-Boussard T	2022	Excluded - not relevant
Development and external validation of a mixed-effects deep learning model to diagnose COVID-19 from CT imaging.	Bridge J; Meng Y; Zhu W; Fitzmaurice T; McCann C; Addison C; Wang M; Merritt C; Franks S; Mackey M; Messenger S; Sun R; Zhao Y; Zheng Y	2023	Excluded - not relevant
Computer-Assisted Decision Support for Student Admissions Based on Their Predicted Academic Performance.	Muratov E; Lewis M; Fourches D; Tropsha A; Cox WC	2017	Excluded - not relevant
Artificial intelligence applied to development of predictive stability model for intracranial aneurysms.	Tao J; Wei W; Song M; Hu M; Zhao H; Li S; Shi H; Jia L; Zhang C; Dong X; Chen X	2024	Excluded - not relevant
Accurate Diabetes Risk Stratification Using Machine Learning: Role of Missing Value and Outliers.	Maniruzzaman M; Rahman MJ; Al-MehediHasan M; Suri HS; Abedin MM; El-Baz A; Suri JS	2018	Excluded - not relevant
Accuracy of Zika virus disease case definition during simultaneous Dengue and Chikungunya epidemics.	Braga JU; Bressan C; Dalvi APR; Calvet GA; Daumas RP; Rodrigues N; Wakimoto M; Nogueira RMR; Nielsen-Saines K; Brito C; Bispo de Filippis AM; Brasil P	2017	Excluded - not relevant
Multicancer screening test based on the detection of circulating non haematological proliferating atypical cells.	Malara N; Coluccio ML; Grillo F; Ferrazzo T; Garo NC; Donato G; Lavecchia A; Fulciniti F; Sapino A; Cascardi E; Pellegrini A; Foxi P; Furlanello C; Negri G; Fadda G; Capitanio A; Pullano S; Garo VM; Ferrazzo F; Lowe A; Torsello A; Candeloro P; Gentile F	2024	Excluded - not relevant
On the interplay of machine learning and background knowledge in image interpretation by Bayesian networks.	Velikova M; Lucas PJ; Samulski M; Karssemeijer N	2013	Excluded - not relevant
A clustering approach for autistic trait classification.	Baadel S; Thabtah F; Lu J	2020	Excluded - not relevant
A Theoretical Exploration of Artificial Intelligence's Impact on Feto-Maternal Health from Conception to Delivery.	Yaseen I; Rather RA	2024	Excluded - not relevant
An Intelligent Clinical Decision Support System for Preoperative Prediction of Lymph Node Metastasis in Gastric Cancer.	Feng QX; Liu C; Qi L; Sun SW; Song Y; Yang G; Zhang YD; Liu XS	2019	Excluded - not relevant
Predicting central line-associated bloodstream infections and mortality using supervised machine learning.	Parreco JP; Hidalgo AE; Badilla AD; Ilyas O; Rattan R	2018	Excluded - not relevant
Predicting paediatric asthma exacerbations with machine learning: a systematic review with meta-analysis.	Votto M; De Silvestri A; Postiglione L; De Filippo M; Manti S; La Grutta S; Marseglia GL; Licari A	2024	Excluded - not relevant
In silico prediction of anti-malarial hit molecules based on machine learning methods.	Kumari M; Chandra S	2015	Excluded - not relevant
Accuracy of machine learning in diagnosing microsatellite instability in gastric cancer: A systematic review and meta-analysis.	Ying Y; Ju R; Wang J; Li W; Ji Y; Shi Z; Chen J; Chen M	2025	Excluded - not relevant
Diagnostic and predictive value of radiomics-based machine learning for intracranial aneurysm rupture status: a systematic review and meta-analysis.	Zhong J; Jiang Y; Huang Q; Yang S	2024	Excluded - not relevant
An interoperable clinical decision-support system for early detection of SIRS in pediatric intensive care using openEHR.	Wulff A; Haarbrandt B; Tute E; Marschollek M; Beerbaum P; Jack T	2018	Excluded - not relevant
Deep learning-based Alzheimer's disease detection: reproducibility and the effect of modeling choices.	Turrisi R; Verri A; Barla A	2024	Excluded - not relevant
AI-driven predictive models for sustainability.	Olawumi MA; Oladapo BI	2024	Excluded - not relevant
XGBoost Model for Chronic Kidney Disease Diagnosis.	Ogunleye A; Wang QG	2020	Excluded - not relevant
[Artificial intelligence in psychiatry: predictive value of characteristics on MR imaging of the brain].	van Wingen GA	2021	Excluded - not relevant
In silico prediction of chemical aquatic toxicity by multiple machine learning and deep learning approaches.	Xu M; Yang H; Liu G; Tang Y; Li W	2022	Excluded - not relevant
A machine learning-based framework for Predicting Treatment Failure in tuberculosis: A case study of six countries.	Asad M; Mahmood A; Usman M	2020	Excluded - not relevant
Modelling of classification rules on metabolic patterns including machine learning and expert knowledge.	Baumgartner C; B??hm C; Baumgartner D	2005	Excluded - not relevant
Improved Harris Hawks Optimization with Hybrid Deep Learning Based Heating and Cooling Load Prediction on residential buildings.	Kavitha RJ; Thiagarajan C; Priya PI; Anand AV; Al-Ammar EA; Santhamoorthy M; Chandramohan P	2022	Excluded - not relevant
Research trends of computational toxicology: a bibliometric analysis.	Yarmohammadi F; Hayes AW; Karimi G	2024	Excluded - not relevant
AI in predicting COPD in the Canadian population.	Zafari H; Langlois S; Zulkernine F; Kosowan L; Singer A	2022	Excluded - not relevant
Development of a telehealthcare decision support system for patients discharged from the hospital.	Lin H; Hsu YL; Hsu MS; Cheng CM	2014	Excluded - not relevant
Advances in exosome plasmonic sensing: Device integration strategies and AI-aided diagnosis.	Lin X; Zhu J; Shen J; Zhang Y	2024	Excluded - not relevant
Prediction Models for AKI in ICU: A Comparative Study.	Qian Q; Wu J; Wang J; Sun H; Yang L	2021	Excluded - not relevant
Evaluation of performance metrics for histopathological image classifier optimization.	Zachariah N; Kothari S; Ramamurthy S; Osunkoya AO; Wang MD	2014	Excluded - not relevant
Machine learning based dynamic consensus model for predicting blood-brain barrier permeability.	Mazumdar B; Deva Sarma PK; Mahanta HJ; Sastry GN	2023	Excluded - not relevant
Performance of artificial intelligence-based algorithms to predict prolonged length of stay after head and neck cancer surgery.	Vollmer A; Nagler S; H??rner M; Hartmann S; Brands RC; Breitenb?ºcher N; Straub A; K?ºbler A; Vollmer M; Gubik S; Lang G; Wollborn J; Saravi B	2023	Excluded - not relevant
A Cardiac Deep Learning Model (CDLM) to Predict and Identify the Risk Factor of Congenital Heart Disease.	Pachiyannan P; Alsulami M; Alsadie D; Saudagar AKJ; AlKhathami M; Poonia RC	2023	Excluded - not relevant
Hepatic encephalopathy post-TIPS: Current status and prospects in predictive assessment.	Xu X; Yang Y; Tan X; Zhang Z; Wang B; Yang X; Weng C; Yu R; Zhao Q; Quan S	2024	Excluded - not relevant
AI for Improving Children's Health: A Community Case Study.	Ganju A; Satyan S; Tanna V; Menezes SR	2020	Excluded - not relevant
Predicting hypertension control using machine learning.	Mroz T; Griffin M; Cartabuke R; Laffin L; Russo-Alvarez G; Thomas G; Smedira N; Meese T; Shost M; Habboub G	2024	Excluded - not relevant
Optimizing prediction models for pancreatic fistula after pancreatectomy: Current status and future perspectives.	Yang F; Windsor JA; Fu DL	2024	Excluded - not relevant
A fuzzy-enhanced deep learning approach for early detection of Covid-19 pneumonia from portable chest X-ray images.	Ieracitano C; Mammone N; Versaci M; Varone G; Ali AR; Armentano A; Calabrese G; Ferrarelli A; Turano L; Tebala C; Hussain Z; Sheikh Z; Sheikh A; Sceni G; Hussain A; Morabito FC	2022	Excluded - not relevant
Noninvasive diagnostic modalities and prediction models for detecting pulmonary hypertension associated with interstitial lung disease: a narrative review.	Arvanitaki A; Diller GP; Gatzoulis MA; McCabe C; Price LC; Wort SJ	2024	Excluded - not relevant
Using Machine Learning to Predict Laboratory Test Results.	Luo Y; Szolovits P; Dighe AS; Baron JM	2016	Excluded - not relevant
An algorithm for the classification of mRNA patterns in eosinophilic esophagitis: Integration of machine learning.	Sallis BF; Erkert L; Mo?±ino-Romero S; Acar U; Wu R; Konnikova L; Lexmond WS; Hamilton MJ; Dunn WA; Szepfalusi Z; Vanderhoof JA; Snapper SB; Turner JR; Goldsmith JD; Spencer LA; Nurko S; Fiebiger E	2018	Excluded - not relevant
Fusing Heterogeneous Data for Alzheimer's Disease Classification.	Pillai PS; Leong TY	2015	Excluded - not relevant
Development of a machine learning-based fine-grained risk stratification system for thyroid nodules using predefined clinicoradiological features.	Ha EJ; Lee JH; Lee DH; Na DG; Kim JH	2023	Excluded - not relevant
Health Care Professionals' Experience of Using AI: Systematic Review With Narrative Synthesis.	Ayorinde A; Mensah DO; Walsh J; Ghosh I; Ibrahim SA; Hogg J; Peek N; Griffiths F	2024	Excluded - not relevant
Hybrid deep learning based prediction for water quality of plain watershed.	Wang K; Liu L; Ben X; Jin D; Zhu Y; Wang F	2024	Excluded - not relevant
Clinician Perspectives on Decision Support and AI-based Decision Support in a Pediatric ED.	Ramgopal S; Macy ML; Hayes A; Florin TA; Carroll MS; Kshetrapal A	2024	Excluded - not relevant
Artificial Intelligence approaches to predict COVID-19 infection in Senegal.	Diallo A; Camara G; Camara F; Mboup A	2022	Excluded - not relevant
Leveraging Artificial Intelligence to Improve Chronic Disease Care: Methods and Application to Pharmacotherapy Decision Support for Type-2 Diabetes Mellitus.	Tarumi S; Takeuchi W; Chalkidis G; Rodriguez-Loya S; Kuwata J; Flynn M; Turner KM; Sakaguchi FH; Weir C; Kramer H; Shields DE; Warner PB; Kukhareva P; Ban H; Kawamoto K	2021	Excluded - not relevant
Brain tumour segmentation with incomplete imaging data.	Ruffle JK; Mohinta S; Gray R; Hyare H; Nachev P	2023	Excluded - not relevant
Machine Learning for Predicting Stillbirth: A Systematic Review.	Li Q; Li P; Chen J; Ren R; Ren N; Xia Y	2024	Excluded - not relevant
Machine Learning for Predicting Mycotoxin Occurrence in Maize.	Camardo Leggieri M; Mazzoni M; Battilani P	2021	Excluded - not relevant
Evaluating Social Determinants of Health Variables in Advanced Analytic and Artificial Intelligence Models for Cardiovascular Disease Risk and Outcomes: A Targeted Review.	Snowdon JL; Scheufele EL; Pritts J; Le PT; Mensah GA; Zhang X; Dankwa-Mullan I	2023	Excluded - not relevant
Machine Learning Techniques Outperform Conventional Statistical Methods in the Prediction of High Risk QTc Prolongation Related to a Drug-Drug Interaction.	Van Laere S; Muylle KM; Dupont AG; Cornu P	2022	Excluded - not relevant
Enhanced survival prediction using explainable artificial intelligence in heart transplantation.	Lisboa PJG; Jayabalan M; Ortega-Martorell S; Olier I; Medved D; Nilsson J	2022	Excluded - not relevant
Basing on the machine learning model to analyse the coronary calcification score and the coronary flow reserve score to evaluate the degree of coronary artery stenosis.	Zhang Y; Liu P; Tang LJ; Lin PM; Li R; Luo HR; Luo P	2023	Excluded - not relevant
Determinants of Chromatin Organization in Aging and Cancer-Emerging Opportunities for Epigenetic Therapies and AI Technology.	Castilho RM; Castilho LS; Palomares BH; Squarize CH	2024	Excluded - not relevant
Evaluation of AI-Driven LabTest Checker for Diagnostic Accuracy and Safety: Prospective Cohort Study.	Szumilas D; Ochmann A; Ziƒôba K; Bartoszewicz B; Kubrak A; Makuch S; Agrawal S; Mazur G; Chudek J	2024	Excluded - not relevant
Influence of the Depth of the Convolutional Neural Networks on an Artificial Intelligence Model for Diagnosis of Orthognathic Surgery.	Kim YH; Park JB; Chang MS; Ryu JJ; Lim WH; Jung SK	2021	Excluded - not relevant
Comparison of Machine Learning Algorithms for Classifying Adverse-Event Related 30-Day Hospital Readmissions: Potential Implications for Patient Safety.	Saab A; Saikali M; Lamy JB	2020	Excluded - not relevant
Automated Orientation and Registration of Cone-Beam Computed Tomography Scans.	Anchling L; Hutin N; Huang Y; Barone S; Roberts S; Miranda F; Gurgel M; Al Turkestani N; Tinawi S; Bianchi J; Yatabe M; Ruellas A; Prieto JC; Cevidanes L	2023	Excluded - not relevant
Development of predictive models of proliferative vitreoretinopathy based on genetic variables: the Retina 4 project.	Rojas J; Fernandez I; Pastor JC; Garcia-Gutierrez MT; Sanabria RM; Brion M; Sobrino B; Manzanas L; Giraldo A; Rodriguez-de la Rua E; Carracedo A	2009	Excluded - not relevant
Research Progress of Machine Learning in Extending and Regulating the Shelf Life of Fruits and Vegetables.	Li D; Bai L; Wang R; Ying S	2024	Excluded - not relevant
Machine-Learning Algorithms Predict Graft Failure After Liver Transplantation.	Lau L; Kankanige Y; Rubinstein B; Jones R; Christophi C; Muralidharan V; Bailey J	2017	Excluded - not relevant
Impact of Data Presentation on Physician Performance Utilizing Artificial Intelligence-Based Computer-Aided Diagnosis and Decision Support Systems.	Barinov L; Jairaj A; Becker M; Seymour S; Lee E; Schram A; Lane E; Goldszal A; Quigley D; Paster L	2019	Excluded - not relevant
Pediatric septic shock estimation using deep learning and electronic medical records.	Lee JW; Lee B; Park JD	2024	Excluded - not relevant
Predicting Autism Spectrum Disorder Using Blood-based Gene Expression Signatures and Machine Learning.	Oh DH; Kim IB; Kim SH; Ahn DH	2017	Excluded - not relevant
Handling the Imbalanced Problem in Agri-Food Data Analysis.	Adegbenjo AO; Ngadi MO	2024	Excluded - not relevant
Hybrid Predictive Ensembles: Synergies Between Human and Computational Forecasts.	Hong L; Lamberson PJ; Page SE	2021	Excluded - not relevant
Dynamic decision support graph--visualization of ANN-generated diagnostic indications of pathological conditions developing over time.	Ellenius J; Groth T	2008	Excluded - not relevant
AI in Neuro-Ophthalmology: Current Practice and Future Opportunities.	Kenney RC; Requarth TW; Jack AI; Hyman SW; Galetta SL; Grossman SN	2024	Excluded - not relevant
Use of a Deep Learning Approach for the Sensitive Prediction of Hepatitis B Surface Antigen Levels in Inactive Carrier Patients.	Kamimura H; Nonaka H; Mori M; Kobayashi T; Setsu T; Kamimura K; Tsuchiya A; Terai S	2022	Excluded - not relevant
Improving Current Glycated Hemoglobin Prediction in Adults: Use of Machine Learning Algorithms With Electronic Health Records.	Alhassan Z; Watson M; Budgen D; Alshammari R; Alessa A; Al Moubayed N	2021	Excluded - not relevant
Added value of chest CT in a machine learning-based prediction model to rule out COVID-19 before inpatient admission: A retrospective university network study.	Kr?§mer M; Ingwersen M; Teichgr?§ber U; G?ºttler F	2023	Excluded - not relevant
Medical diagnosis based on artificial intelligence and decision support system in the management of health development.	Chen K; Luo L; Tan Y; Chen G	2024	Excluded - not relevant
Using machine learning models to predict oxygen saturation following ventilator support adjustment in critically ill children: A single center pilot study.	Ghazal S; Sauthier M; Brossier D; Bouachir W; Jouvet PA; Noumeir R	2019	Excluded - not relevant
Evaluation of predictive models of aneurysm focal growth and bleb development using machine learning techniques.	Hadad S; Mut F; Slawski M; Robertson AM; Cebral JR	2024	Excluded - not relevant
Predictive models for subtypes of autism spectrum disorder based on single-nucleotide polymorphisms and magnetic resonance imaging.	Jiao Y; Chen R; Ke X; Cheng L; Chu K; Lu Z; Herskovits EH	2011	Excluded - not relevant
Assessing the Accuracy of Artificial Intelligence Models in Scoliosis Classification and Suggested Therapeutic Approaches.	Fabijan A; Zawadzka-Fabijan A; Fabijan R; Zakrzewski K; Nowos?Çawska E; Polis B	2024	Excluded - not relevant
Artificial intelligence-clinical decision support system for enhanced infectious disease management: Accelerating ceftazidime-avibactam resistance detection in Klebsiella pneumoniae.	Lin TH; Chung HY; Jian MJ; Chang CK; Lin HH; Yu CM; Perng CL; Chang FY; Chen CW; Chiu CH; Shang HS	2024	Excluded - not relevant
A Generative Adversarial Network (GAN) Technique for Internet of Medical Things Data.	Vaccari I; Orani V; Paglialonga A; Cambiaso E; Mongelli M	2021	Excluded - not relevant
A multiple testing framework for diagnostic accuracy studies with co-primary endpoints.	Westphal M; Zapf A; Brannath W	2022	Excluded - not relevant
Should there be an "AI" in TEAM? Embryologists selection of high implantation potential embryos improves with the aid of an artificial intelligence algorithm.	Fitz VW; Kanakasabapathy MK; Thirumalaraju P; Kandula H; Ramirez LB; Boehnlein L; Swain JE; Curchoe CL; James K; Dimitriadis I; Souter I; Bormann CL; Shafiee H	2021	Excluded - not relevant
Machine learning in predicting graft failure following kidney transplantation: A systematic review of published predictive models.	Senanayake S; White N; Graves N; Healy H; Baboolal K; Kularatna S	2019	Excluded - not relevant
An extensive review on lung cancer therapeutics using machine learning techniques: state-of-the-art and perspectives.	Ahmad S; Raza K	2024	Excluded - not relevant
A Method for Medical Data Analysis Using the LogNNet for Clinical Decision Support Systems and Edge Computing in Healthcare.	Velichko A	2021	Excluded - not relevant
Predicting the Progression of Chronic Kidney Disease: A Systematic Review of Artificial Intelligence and Machine Learning Approaches.	Khalid F; Alsadoun L; Khilji F; Mushtaq M; Eze-Odurukwe A; Mushtaq MM; Ali H; Farman RO; Ali SM; Fatima R; Bokhari SFH	2024	Excluded - not relevant
Bayesian averaging over Decision Tree models for trauma severity scoring.	Schetinin V; Jakaite L; Krzanowski W	2018	Excluded - not relevant
Artificial intelligence applied to the study of human milk and breastfeeding: a scoping review.	Agudelo-P?©rez S; Botero-Rosas D; Rodr??guez-Alvarado L; Espitia-Angel J; Raigoso-D??az L	2024	Excluded - not relevant
Performance evaluation of selected machine learning algorithms for COVID-19 prediction using routine clinical data: With versus Without CT scan features.	Shanbehzadeh M; Kazemi-Arpanahi H; Orooji A; Mobarak S; Jelvay S	2021	Excluded - not relevant
In silico categorization of in vivo intrinsic clearance using machine learning.	Hsiao YW; Fagerholm U; Norinder U	2013	Excluded - not relevant
A toxicogenomic data space for system-level understanding and prediction of EDC-induced toxicity.	Sakhteman A; Failli M; Kublbeck J; Levonen AL; Fortino V	2021	Excluded - not relevant
A call for better validation of opioid overdose risk algorithms.	McElfresh DC; Chen L; Oliva E; Joyce V; Rose S; Tamang S	2023	Excluded - not relevant
Computerized diagnostic decision support systems- a comparative performance study of Isabel Pro vs. ChatGPT4.	Bridges JM	2024	Excluded - not relevant
The role of artificial intelligence in analysis of biofluid markers for diagnosis and management of glaucoma: A systematic review.	Pucchio A; Krance S; Pur DR; Bassi A; Miranda R; Felfeli T	2023	Excluded - not relevant
Leveraging Artificial Intelligence to Optimize the Care of Peripheral Artery Disease Patients.	Song JH; Tomihama RT; Roh D; Cabrera A; Dardik A; Kiang SC	2024	Excluded - not relevant
Development and validation of predictive models for skeletal malocclusion classification using airway and cephalometric landmarks.	Marya A; Inglam S; Chantarapanich N; Wanchat S; Rithvitou H; Naronglerdrit P	2024	Excluded - not relevant
Predicting mortality and recurrence in colorectal cancer: Comparative assessment of predictive models.	Alinia S; Asghari-Jafarabadi M; Mahmoudi L; Roshanaei G; Safari M	2024	Excluded - not relevant
Should We Ignore, Follow, or Biopsy? Impact of Artificial Intelligence Decision Support on Breast Ultrasound Lesion Assessment.	Mango VL; Sun M; Wynn RT; Ha R	2020	Excluded - not relevant
Prediction of temperature elevation in rotary ultrasonic bone drilling using machine learning models: An in-vitro experimental study.	Agarwal R; Singh J; Gupta V	2022	Excluded - not relevant
Using Curriculum Learning in Pattern Recognition of 3-dimensional Cryo-electron Microscopy Density Maps.	Deng Y; Mu Y; Sazzed S; Sun J; He J	2020	Excluded - not relevant
Predicting hypertension using machine learning: Findings from Qatar Biobank Study.	AlKaabi LA; Ahmed LS; Al Attiyah MF; Abdel-Rahman ME	2020	Excluded - not relevant
Predicting the hearing outcome in sudden sensorineural hearing loss via machine learning models.	Bing D; Ying J; Miao J; Lan L; Wang D; Zhao L; Yin Z; Yu L; Guan J; Wang Q	2018	Excluded - not relevant
Prediction of milk/plasma drug concentration (M/P) ratio using support vector machine (SVM) method.	Zhao C; Zhang H; Zhang X; Zhang R; Luan F; Liu M; Hu Z; Fan B	2006	Excluded - not relevant
Real-World Experience with Artificial Intelligence-Based Triage in Transferred Large Vessel Occlusion Stroke Patients.	Morey JR; Zhang X; Yaeger KA; Fiano E; Marayati NF; Kellner CP; De Leacy RA; Doshi A; Tuhrim S; Fifi JT	2021	Excluded - not relevant
Divide-and-train: A new approach to improve the predictive tasks of bike-sharing systems.	Ali A; Salah A; Bekhit M; Fathalla A	2024	Excluded - not relevant
The applications of machine learning algorithms in the modeling of estrogen-like chemicals.	Liu H; Yao X; Gramatica P	2009	Excluded - not relevant
Evaluating reproducibility of AI algorithms in digital pathology with DAPPER.	Bizzego A; Bussola N; Chierici M; Maggio V; Francescatto M; Cima L; Cristoforetti M; Jurman G; Furlanello C	2019	Excluded - not relevant
iApp: An Autonomous Inspection, Auscultation, Percussion, and Palpation Platform.	Ryu S; Kim SC; Won DO; Bang CS; Koh JH; Jeong IC	2022	Excluded - not relevant
Computer-based clinical decision aids. A review of methods and assessment of systems.	Reisman Y	1996	Excluded - not relevant
Video-Based Deep Learning to Detect Dyssynergic Defecation with 3D High-Definition Anorectal Manometry.	Levy JJ; Navas CM; Chandra JA; Christensen BC; Vaickus LJ; Curley M; Chey WD; Baker JR; Shah ED	2023	Excluded - not relevant
Evaluation of predictive models to determine final outcome for feedlot cattle based on information available at first treatment for bovine respiratory disease.	Heinen L; White BJ; Amrine DE; Larson RL	2023	Excluded - not relevant
Machine learning for fast identification of bacteraemia in SIRS patients treated on standard care wards: a cohort study.	Ratzinger F; Haslacher H; Perkmann T; Pinzan M; Anner P; Makristathis A; Burgmann H; Heinze G; Dorffner G	2018	Excluded - not relevant
Artificial intelligence for automatic detection of basal cell carcinoma from frozen tissue tangential biopsies.	Murphree DH; Kim YH; Sidey KA; Comfere NI; Vidal NY	2024	Excluded - not relevant
Machine learning approaches for predicting 5-year breast cancer survival: A multicenter study.	Nguyen QTN; Nguyen PA; Wang CJ; Phuc PT; Lin RK; Hung CS; Kuo NH; Cheng YW; Lin SJ; Hsieh ZY; Cheng CT; Hsu MH; Hsu JC	2023	Excluded - not relevant
Re-tear after arthroscopic rotator cuff tear surgery: risk analysis using machine learning.	Shinohara I; Mifune Y; Inui A; Nishimoto H; Yoshikawa T; Kato T; Furukawa T; Tanaka S; Kusunose M; Hoshino Y; Matsushita T; Mitani M; Kuroda R	2024	Excluded - not relevant
Uncovering hidden and complex relations of pandemic dynamics using an AI driven system.	Demirbaga U; Kaur N; Aujla GS	2024	Excluded - not relevant
Automated Critical Test Findings Identification and Online Notification System Using Artificial Intelligence in Imaging.	Prevedello LM; Erdal BS; Ryu JL; Little KJ; Demirer M; Qian S; White RD	2017	Excluded - not relevant
Use of Laughter for the Detection of Parkinson's Disease: Feasibility Study for Clinical Decision Support Systems, Based on Speech Recognition and Automatic Classification Techniques.	Terriza M; Navarro J; Retuerta I; Alfageme N; San-Segundo R; Kontaxakis G; Garcia-Martin E; Marijuan PC; Panetsos F	2022	Excluded - not relevant
Clinician Preimplementation Perspectives of a Decision-Support Tool for the Prediction of Cardiac Arrhythmia Based on Machine Learning: Near-Live Feasibility and Qualitative Study.	Matthiesen S; Diederichsen SZ; Hansen MKH; Villumsen C; Lassen MCH; Jacobsen PK; Risum N; Winkel BG; Philbert BT; Svendsen JH; Andersen TO	2021	Excluded - not relevant
Development and validation of artificial intelligence models for preoperative prediction of inferior mesenteric artery lymph nodes metastasis in left colon and rectal cancer.	Wang X; Zheng Z; Xie Z; Yu Q; Lu X; Zhao Z; Huang S; Huang Y; Chi P	2022	Excluded - not relevant
A Clinical Decision Support System for Sleep Staging Tasks With Explanations From Artificial Intelligence: User-Centered Design and Evaluation Study.	Hwang J; Lee T; Lee H; Byun S	2022	Excluded - not relevant
Predictive model for macrosomia using maternal parameters without sonography information.	Shigemi D; Yamaguchi S; Aso S; Yasunaga H	2019	Excluded - not relevant
Artificial intelligence techniques: predicting necessity for biopsy in renal transplant recipients suspected of acute cellular rejection or nephrotoxicity.	Hummel AD; Maciel RF; Sousa FS; Cohrs FM; Falc?£o AE; Teixeira F; Baptista R; Mancini F; da Costa TM; Alves D; Rodrigues RG; Miranda R; Pisa IT	2011	Excluded - not relevant
Prediction of cervical spine injury in young pediatric patients: an optimal trees artificial intelligence approach.	Bertsimas D; Masiakos PT; Mylonas KS; Wiberg H	2019	Excluded - not relevant
The 3Ranker: An AI-based Algorithm for Finding Non-animal Alternative Methods.	van Beuningen N; Alkema S; Hijlkema N; Ulfhake B; Frias R; Ritskes-Hoitinga M; Alkema W	2023	Excluded - not relevant
Evaluating Machine Learning Models for Stroke Prognosis and Prediction in Atrial Fibrillation Patients: A Comprehensive Meta-Analysis.	Goh B; Bhaskar SMM	2024	Excluded - not relevant
Prediction of Progression to Severe Stroke in Initially Diagnosed Anterior Circulation Ischemic Cerebral Infarction.	Wei L; Cao Y; Zhang K; Xu Y; Zhou X; Meng J; Shen A; Ni J; Yao J; Shi L; Zhang Q; Wang P	2021	Excluded - not relevant
Ensemble models based on radial basis function network for landslide susceptibility mapping.	Le Minh N; Truyen PT; Van Phong T; Jaafari A; Amiri M; Van Duong N; Van Bien N; Duc DM; Prakash I; Pham BT	2023	Excluded - not relevant
A decision support system to facilitate management of patients with acute gastrointestinal bleeding.	Chu A; Ahn H; Halwan B; Kalmin B; Artifon EL; Barkun A; Lagoudakis MG; Kumar A	2008	Excluded - not relevant
A depth analysis of recent innovations in non-invasive techniques using artificial intelligence approach for cancer prediction.	Rai HM; Yoo J; Razaque A	2024	Excluded - not relevant
Comparative assessment of the capability of machine learning-based radiomic models for predicting omental metastasis in locally advanced gastric cancer.	Wu A; Luo L; Zeng Q; Wu C; Shu X; Huang P; Wang Z; Hu T; Feng Z; Tu Y; Zhu Y; Cao Y; Li Z	2024	Excluded - not relevant
Computerized Decision Support for Bladder Cancer Treatment Response Assessment in CT Urography: Effect on Diagnostic Accuracy in Multi-Institution Multi-Specialty Study.	Sun D; Hadjiiski L; Alva A; Zakharia Y; Joshi M; Chan HP; Garje R; Pomerantz L; Elhag D; Cohan RH; Caoili EM; Kerr WT; Cha KH; Kirova-Nedyalkova G; Davenport MS; Shankar PR; Francis IR; Shampain K; Meyer N; Barkmeier D; Woolen S; Palmbos PL; Weizer AZ; Samala RK; Zhou C; Matuszak M	2022	Excluded - not relevant
Optimization of Cervical Cancer Screening: A Stacking-Integrated Machine Learning Algorithm Based on Demographic, Behavioral, and Clinical Factors.	Sun L; Yang L; Liu X; Tang L; Zeng Q; Gao Y; Chen Q; Liu Z; Peng B	2022	Excluded - not relevant
Accurate Classification of Diminutive Colorectal Polyps Using Computer-Aided Analysis.	Chen PJ; Lin MC; Lai MJ; Lin JC; Lu HH; Tseng VS	2018	Excluded - not relevant
Development and validation of an artificial intelligence model for predicting de novo distant bone metastasis in breast cancer: a dual-center study.	Zhang WH; Tan Y; Huang Z; Tan QX; Zhang YM; Wei CY	2024	Excluded - not relevant
Development and validation of AI models using LR and LightGBM for predicting distant metastasis in breast cancer: a dual-center study.	Zhang WH; Tan Y; Huang Z; Tan QX; Zhang YM; Chen BJ; Wei CY	2024	Excluded - not relevant
Decision aids in radiology.	Kahn CE Jr	1996	Excluded - not relevant
Mental Health Applications of Generative AI and Large Language Modeling in the United States.	Banerjee S; Dunn P; Conard S; Ali A	2024	Excluded - not relevant
Trauma outcome predictor: An artificial intelligence interactive smartphone tool to predict outcomes in trauma patients.	Maurer LR; Bertsimas D; Bouardi HT; El Hechi M; El Moheb M; Giannoutsou K; Zhuo D; Dunn J; Velmahos GC; Kaafarani HMA	2021	Excluded - not relevant
Artificial intelligence guided predicting the length of hospital-stay in a neurosurgical hospital based on the text data of electronic medical records.	Shevchenko EV; Danilov GV; Usachev DY; Lukshin VA; Kotik KV; Ishankulov TA	2022	Excluded - not relevant
Deep learning applied to dose prediction in external radiation therapy: A narrative review.	Lagedamon V; Leni PE; Gschwind R	2024	Excluded - not relevant
A Predictive Model for Guillain-Barr?© Syndrome Based on Ensemble Methods.	Canul-Reich J; Hernndez-Torruco J; Chvez-Bosquez O; Hernndez-Oca?±a B	2018	Excluded - not relevant
A comprehensive assessment of machine learning algorithms for enhanced characterization and prediction in orodispersible film development.	Turkovic E; Vasiljevic I; Parojcic J	2024	Excluded - not relevant
An Algorithm Based on Deep Learning for Predicting In-Hospital Cardiac Arrest.	Kwon JM; Lee Y; Lee S; Park J	2018	Excluded - not relevant
Artificial intelligence-assisted measurements of coronary computed tomography angiography parameters such as stenosis, flow reserve, and fat attenuation for predicting major adverse cardiac events in patients with coronary arterial disease.	Luo C; Mo L; Zeng Z; Jiang M; Chen BT	2024	Excluded - not relevant
Predictive models to assess risk of extended length of stay in adults with spinal deformity and lumbar degenerative pathology: development and internal validation.	Arora A; Demb J; Cummins DD; Callahan M; Clark AJ; Theologis AA	2023	Excluded - not relevant
Interpretable machine learning based on CT-derived extracellular volume fraction to predict pathological grading of hepatocellular carcinoma.	Li J; Zou L; Ma H; Zhao J; Wang C; Hu G; Yang H; Wang B; Xu D; Xia Y; Jiang Y; Jiang X; Li N	2024	Excluded - not relevant
Impact of Automatic Query Generation and Quality Recognition Using Deep Learning to Curate Evidence From Biomedical Literature: Empirical Study.	Afzal M; Hussain M; Malik KM; Lee S	2019	Excluded - not relevant
Consistency and reproducibility of attribute extraction by different machine learning systems.	Lukacic Z; Kern J	2002	Excluded - not relevant
Exploring the feasibility of an artificial intelligence based clinical decision support system for cutaneous melanoma detection in primary care - a mixed method study.	Helenason J; Ekstr??m C; Falk M; Papachristou P	2024	Excluded - not relevant
MoCab: A framework for the deployment of machine learning models across health information systems.	Kuo ZM; Chen KF; Tseng YJ	2024	Excluded - not relevant
Advancements in prognostic markers and predictive models for intracerebral hemorrhage: from serum biomarkers to artificial intelligence models.	Khan OUR; Farooqi HA; Nabi R; Hasan H	2024	Excluded - not relevant
Predicting microvascular invasion in hepatocellular carcinoma: a deep learning model validated across hospitals.	Liu SC; Lai J; Huang JY; Cho CF; Lee PH; Lu MH; Yeh CC; Yu J; Lin WC	2021	Excluded - not relevant
A deep-learning system for diagnosing ectopic eruption.	Yu H; Cao Z; Pang G; Wu F; Zhu H; Zhu F	2024	Excluded - not relevant
Image Analysis in Histopathology and Cytopathology: From Early Days to Current Perspectives.	Mezei T; Kolcsr M; Jo?? A; Gurzu S	2024	Excluded - not relevant
Machine learning vs. regression models to predict the risk of Legionella contamination in a hospital water network.	De Giglio O; Fasano F; Diella G; Spagnuolo V; Triggiano F; Lopuzzo M; Apollonio F; Leone CM; Montagna MT	2025	Excluded - not relevant
Algorithm for Screening of Adrenal Function in Stable Patients with Cirrhosis.	Paz-Delgadillo J; Monreal-Robles R; Villarreal-P?©rez JZ; Maldonado-Garza HJ; Bosques-Padilla FJ; Lavalle-Gonzlez FJ	2017	Excluded - not relevant
Novel Breast Imaging and Machine Learning: Predicting Breast Lesion Malignancy at Cone-Beam CT Using Machine Learning Techniques.	Uhlig J; Uhlig A; Kunze M; Beissbarth T; Fischer U; Lotz J; Wienbeck S	2018	Excluded - not relevant
Computer-aided diagnosis of pulmonary nodules using a two-step approach for feature selection and classifier ensemble construction.	Lee MC; Boroczky L; Sungur-Stasik K; Cann AD; Borczuk AC; Kawut SM; Powell CA	2010	Excluded - not relevant
Improving Survival Prognostication in Patients With Metastatic Cancer Through Clinical Judgment.	Kao J; Zucker A; Urso M; Karwowski P; Jain N; Jain S; Bustamante G; Lugo D; Rowland L	2022	Excluded - not relevant
A hospital wide predictive model for unplanned readmission using hierarchical ICD data.	Deschepper M; Eeckloo K; Vogelaers D; Waegeman W	2019	Excluded - not relevant
Clinical Decision Support for Axillary Lymph Node Staging in Newly Diagnosed Breast Cancer Patients Based on (18)F-FDG PET/MRI and Machine Learning.	Morawitz J; Sigl B; Rubbert C; Bruckmann NM; Dietzel F; H?§berle LJ; Ting S; Mohrmann S; Ruckh?§berle E; Bittner AK; Hoffmann O; Baltzer P; Kapetas P; Helbich T; Clauser P; Fendler WP; Rischpler C; Herrmann K; Schaarschmidt BM; Stang A; Umutlu L; Antoch G; Caspers J; Kirchner J	2023	Excluded - not relevant
Application of Artificial Intelligence and Machine Learning Was Not Able to Reliably Predict Poor Outcomes in People With Hemophilia.	Hu J; Lu C; Rogers B; Chandler M; Santos J	2024	Excluded - not relevant
Advancements in Predictive Microbiology: Integrating New Technologies for Efficient Food Safety Models.	Taiwo OR; Onyeaka H; Oladipo EK; Oloke JK; Chukwugozie DC	2024	Excluded - not relevant
Temporal multi-step predictive modeling of remission in major depressive disorder using early stage treatment data; STAR*D based machine learning approach.	Salem H; Huynh T; Topolski N; Mwangi B; Trivedi MH; Soares JC; Rush AJ; Selvaraj S	2023	Excluded - not relevant
Deep learning for predicting in-hospital mortality among heart disease patients based on echocardiography.	Kwon JM; Kim KH; Jeon KH; Park J	2019	Excluded - not relevant
A multi-scanner study of MRI radiomics in uterine cervical cancer: prediction of in-field tumor control after definitive radiotherapy based on a machine learning method including peritumoral regions.	Takada A; Yokota H; Watanabe Nemoto M; Horikoshi T; Matsushima J; Uno T	2020	Excluded - not relevant
Logic regression-derived algorithms for syndromic management of vaginal infections.	Rathod SD; Li T; Klausner JD; Hubbard A; Reingold AL; Madhivanan P	2015	Excluded - not relevant
Unique Clinical Language Patterns Among Expert Vestibular Providers Can Predict Vestibular Diagnoses.	Luo J; Erbe C; Friedland DR	2018	Excluded - not relevant
Antigenicity prediction and vaccine recommendation of human influenza virus A (H3N2) using convolutional neural networks.	Lee EK; Tian H; Nakaya HI	2020	Excluded - not relevant
Application of MR morphologic, diffusion tensor, and perfusion imaging in the classification of brain tumors using machine learning scheme.	Shrot S; Salhov M; Dvorski N; Konen E; Averbuch A; Hoffmann C	2019	Excluded - not relevant
Machine learning-based prediction of the risk of moderate-to-severe catheter-related bladder discomfort in general anaesthesia patients: a prospective cohort study.	Dai S; Ren Y; Chen L; Wu M; Wang R; Zhou Q	2024	Excluded - not relevant
Enhancing AI-CDSS with U-AnoGAN: Tackling data imbalance.	Mun C; Ha H; Lee O; Cheon M	2024	Excluded - not relevant
Deep learning models for predicting plant uptake of emerging contaminants by including the role of plant macromolecular compositions.	Bagheri M; McKenney S; Ware JG; Farshforoush N	2024	Excluded - not relevant
Application of multimodal deep learning and multi-instance learning fusion techniques in predicting STN-DBS outcomes for Parkinson's disease patients.	Chang B; Geng Z; Mei J; Wang Z; Chen P; Jiang Y; Niu C	2024	Excluded - not relevant
Contralateral artery enlargement predicts carotid plaque progression based on machine learning algorithm models in apoE(-/-) mice.	Li B; Jiao Y; Fu C; Xie B; Ma G; Teng G; Yao Y	2016	Excluded - not relevant
Machine-Learning Application for Predicting Metabolic Dysfunction-Associated Steatotic Liver Disease Using Laboratory and Body Composition Indicators.	Masaebi F; Azizmohammad Looha M; Mohammadzadeh M; Pahlevani V; Farjam M; Zayeri F; Homayounfar R	2024	Excluded - not relevant
Decision Tree Algorithm Identifies Stroke Patients Likely Discharge Home After Rehabilitation Using Functional and Environmental Predictors.	Imura T; Iwamoto Y; Inagawa T; Imada N; Tanaka R; Toda H; Inoue Y; Araki H; Araki O	2021	Excluded - not relevant
Prediction of cognitive impairment using higher order item response theory and machine learning models.	Yao L; Shono Y; Nowinski C; Dworak EM; Kaat A; Chen S; Lovett R; Ho E; Curtis L; Wolf M; Gershon R; Benavente JY	2023	Excluded - not relevant
The use of misclassification costs to learn rule-based decision support models for cost-effective hospital admission strategies.	Ambrosino R; Buchanan BG; Cooper GF; Fine MJ	1995	Excluded - not relevant
Performance comparison between multi-center histopathology datasets of a weakly-supervised deep learning model for pancreatic ductal adenocarcinoma detection.	Carrillo-Perez F; Ortuno FM; B??rjesson A; Rojas I; Herrera LJ	2023	Excluded - not relevant
In silico prediction of chemical Ames mutagenicity.	Xu C; Cheng F; Chen L; Du Z; Li W; Liu G; Lee PW; Tang Y	2012	Excluded - not relevant
An Advanced Machine Learning Model for a Web-Based Artificial Intelligence-Based Clinical Decision Support System Application: Model Development and Validation Study.	Lin TH; Chung HY; Jian MJ; Chang CK; Perng CL; Liao GS; Yu JC; Dai MS; Yu CP; Shang HS	2024	Excluded - not relevant
A Radiomic-based Machine Learning Algorithm to Reliably Differentiate Benign Renal Masses from Renal Cell Carcinoma.	Nassiri N; Maas M; Cacciamani G; Varghese B; Hwang D; Lei X; Aron M; Desai M; Oberai AA; Cen SY; Gill IS; Duddalwar VA	2022	Excluded - not relevant
Evaluation of the potential role of serodiagnosis of tuberculosis in a clinic in Bolivia by decision analysis.	Steele BA; Daniel TM	1991	Excluded - not relevant
Prognosis of COVID-19 patients using lab tests: A data mining approach.	Khounraz F; Khodadoost M; Gholamzadeh S; Pourhamidi R; Baniasadi T; Jafarbigloo A; Mohammadi G; Ahmadi M; Ayyoubzadeh SM	2023	Excluded - not relevant
Assessing the capacity of social determinants of health data to augment predictive models identifying patients in need of wraparound social services.	Kasthurirathne SN; Vest JR; Menachemi N; Halverson PK; Grannis SJ	2018	Excluded - not relevant
Predicting EGFR mutation, ALK rearrangement, and uncommon EGFR mutation in NSCLC patients by driverless artificial intelligence: a cohort study.	Tan X; Li Y; Wang S; Xia H; Meng R; Xu J; Duan Y; Yang G; Ma Y; Jin Y	2022	Excluded - not relevant
A decision support system for Crithidia luciliae image classification.	Soda P; Onofri L; Iannello G	2011	Excluded - not relevant
Development of a clinical workflow tool to enhance the detection of vertebral fractures: accuracy and precision evaluation.	Brett A; Miller CG; Hayes CW; Krasnow J; Ozanian T; Abrams K; Block JE; van Kuijk C	2009	Excluded - not relevant
Incorporating metabolic activity, taxonomy and community structure to improve microbiome-based predictive models for host phenotype prediction.	Monshizadeh M; Ye Y	2024	Excluded - not relevant
Use of Deep Neural Networks to Predict Obesity With Short Audio Recordings: Development and Usability Study.	Huang J; Guo P; Zhang S; Ji M; An R	2024	Excluded - not relevant
[Opportunities and challenges in the development of artificial intelligence research in spinal surgery].	Feng SQ	2024	Excluded - not relevant
Single Nucleotide Polymorphism relevance learning with Random Forests for Type 2 diabetes risk prediction.	L??pez B; Torrent-Fontbona F; Vi?±as R; Fernndez-Real JM	2018	Excluded - not relevant
Older Adult Fall Risk Prediction with Deep Learning and Timed Up and Go (TUG) Test Data.	Maiora J; Rezola-Pardo C; Garc??a G; Sanz B; Gra?±a M	2024	Excluded - not relevant
The development and validation of automated machine learning models for predicting lymph node metastasis in Siewert type II T1 adenocarcinoma of the esophagogastric junction.	Lu C; Liu L; Yin M; Lin J; Zhu S; Gao J; Qu S; Xu G; Zhu J; Xu C	2024	Excluded - not relevant
Can Machine Learning Methods Produce Accurate and Easy-to-use Prediction Models of 30-day Complications and Mortality After Knee or Hip Arthroplasty?	Harris AHS; Kuo AC; Weng Y; Trickey AW; Bowe T; Giori NJ	2019	Excluded - not relevant
Surgical Risk Is Not Linear: Derivation and Validation of a Novel, User-friendly, and Machine-learning-based Predictive OpTimal Trees in Emergency Surgery Risk (POTTER) Calculator.	Bertsimas D; Dunn J; Velmahos GC; Kaafarani HMA	2018	Excluded - not relevant
Machine learning-based multiparametric MRI radiomics for predicting poor responders after neoadjuvant chemoradiotherapy in rectal Cancer patients.	Wang J; Chen J; Zhou R; Gao Y; Li J	2022	Excluded - not relevant
Simultaneous Integrated Boost (SIB) vs. Sequential Boost in Head and Neck Cancer (HNC) Radiotherapy: A Radiomics-Based Decision Proof of Concept.	Mire»ôtean CC; Iancu RI; Iancu DPT	2023	Excluded - not relevant
Rare disease diagnosis using knowledge guided retrieval augmentation for ChatGPT.	Zelin C; Chung WK; Jeanne M; Zhang G; Weng C	2024	Excluded - not relevant
Predicting rehospitalization within 2 years of initial patient admission for a major depressive episode: a multimodal machine learning approach.	Cearns M; Opel N; Clark S; Kaehler C; Thalamuthu A; Heindel W; Winter T; Teismann H; Minnerup H; Dannlowski U; Berger K; Baune BT	2019	Excluded - not relevant
Accuracy Goals in Predicting Preoperative Lymph Node Metastasis for T1 Colorectal Cancer Resected Endoscopically.	Ichimasa K; Kudo SE; Misawa M; Yeoh KG; Nemoto T; Kouyama Y; Takashina Y; Miyachi H	2024	Excluded - not relevant
Prediction of Gait Freezing in Parkinsonian Patients: A Binary Classification Augmented With Time Series Prediction.	Arami A; Poulakakis-Daktylidis A; Tai YF; Burdet E	2019	Excluded - not relevant
Exploiting ensemble learning to improve prediction of phospholipidosis inducing potential.	Nath A; Sahu GK	2019	Excluded - not relevant
Clinical Features for Identifying the Possibility of Toileting Independence after Convalescent Inpatient Rehabilitation in Severe Stroke Patients: A Decision Tree Analysis Based on a Nationwide Japan Rehabilitation Database.	Imura T; Inoue Y; Tanaka R; Matsuba J; Umayahara Y	2021	Excluded - not relevant
How Should AI Be Developed, Validated, and Implemented in Patient Care?	Anderson M; Anderson SL	2019	Excluded - not relevant
Using Machine Learning to Predict 30-Day Hospital Readmissions in Patients with Atrial Fibrillation Undergoing Catheter Ablation.	Hung M; Lauren E; Hon E; Xu J; Ruiz-Negr??n B; Rosales M; Li W; Barton T; O'Brien J; Su W	2020	Excluded - not relevant
A novel method for predicting kidney stone type using ensemble learning.	Kazemi Y; Mirroshandel SA	2018	Excluded - not relevant
Utilizing Aggregated Molecular Phenotype (AMP) Scores to Visualize Simultaneous Molecular Changes in Mass Spectrometry Imaging Data.	Chappel JR; King ME; Fleming J; Eberlin LS; Reif DM; Baker ES	2023	Excluded - not relevant
Computational limits to the legibility of the imaged human brain.	Ruffle JK; Gray RJ; Mohinta S; Pombo G; Kaul C; Hyare H; Rees G; Nachev P	2024	Excluded - not relevant
Application of interpretable machine learning algorithms to predict acute kidney injury in patients with cerebral infarction in ICU.	Lu X; Chen Y; Zhang G; Zeng X; Lai L; Qu C	2024	Excluded - not relevant
Performance of ChatGPT as an AI-assisted decision support tool in medicine: a proof-of-concept study for interpreting symptoms and management of common cardiac conditions (AMSTELHEART-2).	Harskamp RE; De Clercq L	2024	Excluded - not relevant
Predicting Appropriate Admission of Bronchiolitis Patients in the Emergency Department: Rationale and Methods.	Luo G; Stone BL; Johnson MD; Nkoy FL	2016	Excluded - not relevant
Predictive efficacy of machine-learning algorithms on intrahepatic cholestasis of pregnancy based on clinical and laboratory indicators.	He J; Zhu X; Yang X; Wang H	2025	Excluded - not relevant
Comparing machine learning algorithms to predict COVID‚Äë19 mortality using a dataset including chest computed tomography severity score data.	Zakariaee SS; Naderi N; Ebrahimi M; Kazemi-Arpanahi H	2023	Excluded - not relevant
Personalized prediction of intradialytic hypotension in clinical practice: Development and evaluation of a novel AI dashboard incorporating risk factors from previous and current dialysis sessions.	Yang IN; Liu CF; Chien CC; Wang HY; Wang JJ; Shen YT; Chen CC	2024	Excluded - not relevant
A new severity of illness scale using a subset of Acute Physiology And Chronic Health Evaluation data elements shows comparable predictive accuracy.	Johnson AE; Kramer AA; Clifford GD	2013	Excluded - not relevant
["Handle with care": about the potential unintended consequences of oracular artificial intelligence systems in medicine.].	Cabitza F; Alderighi C; Rasoini R; Gensini GF	2017	Excluded - not relevant
Maximizing sensitivity in medical diagnosis using biased minimax probability machine.	Huang K; Yang H; King I; Lyu MR	2006	Excluded - not relevant
Interpreting patient-Specific risk prediction using contextual decomposition of BiLSTMs: application to children with asthma.	AlSaad R; Malluhi Q; Janahi I; Boughorbel S	2019	Excluded - not relevant
Predicting acute kidney injury with an artificial intelligence-driven model in a pediatric cardiac intensive care unit.	Fragasso T; Raggi V; Passaro D; Tardella L; Lasinio GJ; Ricci Z	2023	Excluded - not relevant
Comparing AI/ML approaches and classical regression for predictive modeling using large population health databases: Applications to COVID-19 case prediction.	Bjerre LM; Peixoto C; Alkurd R; Talarico R; Abielmona R	2024	Excluded - not relevant
Experience in psychological counseling supported by artificial intelligence technology.	Ping Y	2024	Excluded - not relevant
A novel surgical predictive model for Chinese Crohn's disease patients.	Dong Y; Xu L; Fan Y; Xiang P; Gao X; Chen Y; Zhang W; Ge Q	2019	Excluded - not relevant
Predicting superagers: a machine learning approach utilizing gut microbiome features.	Kim HE; Kim BR; Hong SH; Song SY; Jeong JH; Kim GH	2024	Excluded - not relevant
Can Machine-learning Algorithms Predict Early Revision TKA in the Danish Knee Arthroplasty Registry?	El-Galaly A; Grazal C; Kappel A; Nielsen PT; Jensen SL; Forsberg JA	2020	Excluded - not relevant
Current status of the position on labor progress prediction for contemporary pregnant women using Friedman curves: An updated review.	Watanabe K	2024	Excluded - not relevant
C-reactive protein as a screening test for HIV-associated pulmonary tuberculosis prior to antiretroviral therapy in South Africa.	Shapiro AE; Hong T; Govere S; Thulare H; Moosa MY; Dorasamy A; Wallis CL; Celum CL; Grosset J; Drain PK	2018	Excluded - not relevant
DiseaseNet: a transfer learning approach to noncommunicable disease classification.	Gore S; Meche B; Shao D; Ginnett B; Zhou K; Azad RK	2024	Excluded - not relevant
Prediction of mortality among severely injured trauma patients A comparison between TRISS and machine learning-based predictive models.	Holtenius J; Mosfeldt M; Enocson A; Berg HE	2024	Excluded - not relevant
Artificial intelligence for identification of candidates for device-aided therapy in Parkinson's disease: DELIST-PD study.	Freire-?Ålvarez E; Ram??rez IL; Garc??a-Ramos R; Carrillo F; Santos-Garc??a D; G??mez-Esteban JC; Mart??nez-Castrillo JC; Mart??nez-Torres I; Madrid-Navarro CJ; P?©rez-Navarro MJ; Valero-Garc??a F; Vives-Pastor B; Mu?±oz-Delgado L; Tijero B; Mart??nez CM; Valls JM; Aler R; Galvn IM; Escamilla-Sevilla F	2024	Excluded - not relevant
Combining the performance strengths of the logistic regression and neural network models: a medical outcomes approach.	Wong W; Fos PJ; Petry FE	2003	Excluded - not relevant
AI-based open-source software for cephalometric analysis from limited FOV radiographs.	Zecca PA; Caccia M; Levrini L; Carganico A; Reguzzoni M; Donadio D; Tosi D; Protasoni M	2024	Excluded - not relevant
Predicting compressive strength of hollow concrete prisms using machine learning techniques and explainable artificial intelligence (XAI).	Bin Inqiad W; Dumitrascu EV; Dobre RA; Khan NM; Hammood AH; Henedy SN; Khan RMA	2024	Excluded - not relevant
SS-DRPL: self-supervised deep representation pattern learning for voice-based Parkinson's disease detection.	Kim TH; Krichen M; Ojo S; Sampedro GA; Alamro MA	2024	Excluded - not relevant
Computational models for in-vitro anti-tubercular activity of molecules based on high-throughput chemical biology screening datasets.	Periwal V; Kishtapuram S; Scaria V	2012	Excluded - not relevant
A digital score of tumour-associated stroma infiltrating lymphocytes predicts survival in head and neck squamous cell carcinoma.	Shaban M; Raza SEA; Hassan M; Jamshed A; Mushtaq S; Loya A; Batis N; Brooks J; Nankivell P; Sharma N; Robinson M; Mehanna H; Khurram SA; Rajpoot N	2022	Excluded - not relevant
A pilot study on AI-driven approaches for classification of mental health disorders.	Dhariwal N; Sengupta N; Madiajagan M; Patro KK; Kumari PL; Abdel Samee N; Tadeusiewicz R; P?Çawiak P; Prakash AJ	2024	Excluded - not relevant
EFG-CS: Predicting chemical shifts from amino acid sequences with protein structure prediction using machine learning and deep learning models.	Gu X; Myung Y; Rodrigues CHM; Ascher DB	2024	Excluded - not relevant
Random forest can predict 30-day mortality of spontaneous intracerebral hemorrhage with remarkable discrimination.	Peng SY; Chuang YC; Kang TW; Tseng KH	2010	Excluded - not relevant
Big data and AI for gender equality in health: bias is a big challenge.	Joshi A	2024	Excluded - not relevant
Early prediction of acute kidney injury in patients with gastrointestinal bleeding admitted to the intensive care unit based on extreme gradient boosting.	Shi H; Shen Y; Li L	2023	Excluded - not relevant
Determination of growth and developmental stages in hand-wrist radiographs : Can fractal analysis in combination with artificial intelligence be used?	Gonca M; Sert MF; Gunacar DN; Kose TE; Beser B	2024	Excluded - not relevant
Evolutionary algorithms for multiobjective and multimodal optimization of diagnostic schemes.	de Toro F; Ros E; Mota S; Ortega J	2006	Excluded - not relevant
As if sand were stone. New concepts and metrics to probe the ground on which to build trustable AI.	Cabitza F; Campagner A; Sconfienza LM	2020	Excluded - not relevant
DUNEScan: a web server for uncertainty estimation in skin cancer detection with deep neural networks.	Mazoure B; Mazoure A; B?©dard J; Makarenkov V	2022	Excluded - not relevant
Diagnostic performance of EfficientNetV2-S method for staging liver fibrosis based on multiparametric MRI.	Zhao H; Zhang X; Gao Y; Wang L; Xiao L; Liu S; Huang B; Li Z	2024	Excluded - not relevant
Exploring ChatGPT's potential in ECG interpretation and outcome prediction in emergency department.	Zaboli A; Brigo F; Ziller M; Massar M; Parodi M; Magnarelli G; Brigiari G; Turcato G	2024	Excluded - not relevant
Classification-Predictive Model Based on Artificial Neural Network Validated by Histopathology and Direct Immunofluorescence for the Diagnosis of Oral Lichen Planus.	Osipowicz K; Turkowski P; Zdoli?Ñska-Malinowska I	2024	Excluded - not relevant
Incidence trends, overall survival, and metastasis prediction using multiple machine learning and deep learning techniques in pediatric and adolescent population with osteosarcoma and Ewing's sarcoma: nomogram and webpage.	Zhou C; Li H; Zeng H; Wang P	2024	Excluded - not relevant
Pioneering Klebsiella Pneumoniae Antibiotic Resistance Prediction With Artificial Intelligence-Clinical Decision Support System-Enhanced Matrix-Assisted Laser Desorption/Ionization Time-of-Flight Mass Spectrometry: Retrospective Study.	Jian MJ; Lin TH; Chung HY; Chang CK; Perng CL; Chang FY; Shang HS	2024	Excluded - not relevant
Developing predictive models for residual back pain after percutaneous vertebral augmentation treatment for osteoporotic thoracolumbar compression fractures based on machine learning technique.	Wu H; Li C; Song J; Zhou J	2024	Excluded - not relevant
A Conference (Missingness in Action) to Address Missingness in Data and AI in Health Care: Qualitative Thematic Analysis.	Rose C; Barber R; Preiksaitis C; Kim I; Mishra N; Kayser K; Brown I; Gisondi M	2023	Excluded - not relevant
A Real-Time Automated Machine Learning Algorithm for Predicting Mortality in Trauma Patients: Survey Says it's Ready for Prime-Time.	Park C; Loza-Avalos SE; Harvey J; Hirschkorn C; Dultz LA; Dumas RP; Sanders D; Chowdhry V; Starr A; Cripps M	2024	Excluded - not relevant
[Predicting atrial fibrillation through a sinus-rhythm electrocardiogram; useful or not?].	Tieleman RG	2019	Excluded - not relevant
A machine learning tool for identifying patients with newly diagnosed diabetes in primary care.	W?§ndell P; Carlsson AC; Wierzbicka M; Sigurdsson K; ?Ñrnl??v J; Eriksson J; Wachtler C; Ruge T	2024	Excluded - not relevant
Identifying Postural Instability in Children with Cerebral Palsy Using a Predictive Model: A Longitudinal Multicenter Study.	Bertoncelli CM; Bertoncelli D; Bagui SS; Bagui SC; Costantini S; Solla F	2023	Excluded - not relevant
Unveiling the future of COVID-19 patient care: groundbreaking prediction models for severe outcomes or mortality in hospitalized cases.	Hien NTK; Tsai FJ; Chang YH; Burton W; Phuc PT; Nguyen PA; Harnod D; Lam CS; Lu TC; Chen CI; Hsu MH; Lu CY; Huang CW; Yang HC; Hsu JC	2023	Excluded - not relevant
An extended focused assessment with sonography in trauma ultrasound tissue-mimicking phantom for developing automated diagnostic technologies.	Hernandez-Torres SI; Bedolla C; Berard D; Snider EJ	2023	Excluded - not relevant
Temporal pattern mining for multivariate clinical decision support.	Saini S; Dua S	2013	Excluded - not relevant
Bayesian modeling of pretransplant variables accurately predicts kidney graft survival.	Brown TS; Elster EA; Stevens K; Graybill JC; Gillern S; Phinney S; Salifu MO; Jindal RM	2012	Excluded - not relevant
Comprehensive Research on Druggable Proteins: From PSSM to Pre-Trained Language Models.	Chu H; Liu T	2024	Excluded - not relevant
Using Deep Learning to Suggest Treatment for Proximal Humerus Fractures.	Azarpira M; Belhadj I; Khodja M	2024	Excluded - not relevant
Neuro-fuzzy modeling: an accurate and interpretable method for predicting bladder cancer progression.	Catto JW; Abbod MF; Linkens DA; Hamdy FC	2006	Excluded - not relevant
Modified mixture of experts for diabetes diagnosis.	Ubeyli ED	2009	Excluded - not relevant
Classification of melanomas in situ using knowledge discovery with explained case-based reasoning.	Armengol E	2011	Excluded - not relevant
A Comparative Study on Supervised Machine Learning Algorithms for Copper Recovery Quality Prediction in a Leaching Process.	Flores V; Leiva C	2021	Excluded - not relevant
Glu-Ensemble: An ensemble deep learning framework for blood glucose forecasting in type 2 diabetes patients.	Han Y; Kim DY; Woo J; Kim J	2024	Excluded - not relevant
Advancements in Skull Base Surgery: Navigating Complex Challenges with Artificial Intelligence.	Upreti G	2024	Excluded - not relevant
Automatic identification of patients eligible for a pneumonia guideline: comparing the diagnostic accuracy of two decision support models.	Lagor C; Aronsky D; Fiszman M; Haug PJ	2001	Excluded - not relevant
The utility of wearable electroencephalography combined with behavioral measures to establish a practical multi-domain model for facilitating the diagnosis of young children with attention-deficit/hyperactivity disorder.	Chen IC; Chang CL; Chang MH; Ko LW	2024	Excluded - not relevant
Utilising Information of the Case Fee Catalogue to Enhance 30-Day Readmission Prediction in the German DRG System.	Eggerth A; Hayn D; Veeranki S; Stieg J; Schreier G	2018	Excluded - not relevant
Advanced Prediction of Glomerular Filtration Rate After Kidney Transplantation Using Gradient Boosting Techniques.	Siddiqui MA; Baskƒ±n E; G?ºlleroƒülu K; ?ûafak A; Karakaya E; Haberal M	2024	Excluded - not relevant
A Predictive Model for Determining Patients Not Requiring Prolonged Hospital Length of Stay After Elective Primary Total Hip Arthroplasty.	Gabriel RA; Sharma BS; Doan CN; Jiang X; Schmidt UH; Vaida F	2019	Excluded - not relevant
Identifying Atrial Fibrillation With Sinus Rhythm Electrocardiogram in Embolic Stroke of Undetermined Source: A Validation Study With Insertable Cardiac Monitors.	Jeon KH; Jang JH; Kang S; Lee HS; Lee MS; Son JM; Jo YY; Park TJ; Oh IY; Kwon JM; Lee JH	2023	Excluded - not relevant
Optimizing trigger timing in minimal ovarian stimulation for In Vitro fertilization using machine learning models with random search hyperparameter tuning.	P?©rez-Padilla NA; Garcia-Sanchez R; Avalos O; Glvez J; Bian M; Yu L; Shu Y; Feng M; Yelian FD	2024	Excluded - not relevant
Fusing visual and clinical information for lung tissue classification in high-resolution computed tomography.	Depeursinge A; Racoceanu D; Iavindrasana J; Cohen G; Platon A; Poletti PA; M?ºller H	2010	Excluded - not relevant
Comparing predictions made by a prediction model, clinical score, and physicians: pediatric asthma exacerbations in the emergency department.	Farion KJ; Wilk S; Michalowski W; O'Sullivan D; Sayyad-Shirabad J	2013	Excluded - not relevant
A Conditional Inference Tree Model for Predicting Sleep-Related Breathing Disorders in Patients With Chiari Malformation Type 1: Description and External Validation.	Ferr?© ?Å; Poca MA; de la Calzada MD; Moncho D; Urbizu A; Romero O; Sampol G; Sahuquillo J	2019	Excluded - not relevant
Trialling a Large Language Model (ChatGPT) in General Practice With the Applied Knowledge Test: Observational Study Demonstrating Opportunities and Limitations in Primary Care.	Thirunavukarasu AJ; Hassan R; Mahmood S; Sanghera R; Barzangi K; El Mukashfi M; Shah S	2023	Excluded - not relevant
A novel deep learning algorithm for real-time prediction of clinical deterioration in the emergency department for a multimodal clinical decision support system.	Choi A; Lee K; Hyun H; Kim KJ; Ahn B; Lee KH; Hahn S; Choi SY; Kim JH	2024	Excluded - not relevant
Predicting ICU Interventions: A Transparent Decision Support Model Based on Multivariate Time Series Graph Convolutional Neural Network.	Xu Z; Guo J; Qin L; Xie Y; Xiao Y; Lin X; Li Q; Li X	2024	Excluded - not relevant
Enhancing type 2 diabetes mellitus prediction by integrating metabolomics and tree-based boosting approaches.	Arslan AK; Yagin FH; Algarni A; Karaaslan E; Al-Hashem F; Ardig?? LP	2024	Excluded - not relevant
A segmentation framework for abdominal organs from CT scans.	Campadelli P; Casiraghi E; Pratissoli S	2010	Excluded - not relevant
Intelligent quotient estimation of mental retarded people from different psychometric instruments using artificial neural networks.	Di Nuovo AG; Di Nuovo S; Buono S	2012	Excluded - not relevant
Feasibility of applying data mining techniques for predicting technical difficulties during laparoscopic cholecystectomy based on routine patient work-up in a small community hospital.	Stanisic V; Andjelkovic I; Vlaovic D; Babic I; Kocev N; Nikolic B; Milicevic M	2013	Excluded - not relevant
A pre-trained language model for emergency department intervention prediction using routine physiological data and clinical narratives.	Huang TY; Chong CF; Lin HY; Chen TY; Chang YC; Lin MC	2024	Excluded - not relevant
Light gradient boost tree classifier predictions on appendicitis with periodontal disease from biochemical and clinical parameters.	Yadalam PK; Thirukkumaran PV; Natarajan PM; Ardila CM	2024	Excluded - not relevant
Accurately assessing congenital heart disease using artificial intelligence.	Khan K; Ullah F; Syed I; Ali H	2024	Excluded - not relevant
Subpopulation-specific confidence designation for more informative biomedical classification.	Zhang C; Kodell RL	2013	Excluded - not relevant
A computer-aided detection system for clustered microcalcifications.	Marrocco C; Molinara M; D'Elia C; Tortorella F	2010	Excluded - not relevant
Predicting carcinoid heart disease with the noisy-threshold classifier.	van Gerven MA; Jurgelenaite R; Taal BG; Heskes T; Lucas PJ	2007	Excluded - not relevant
Using Machine Learning to Aid the Interpretation of Urine Steroid Profiles.	Wilkes EH; Rumsby G; Woodward GM	2018	Excluded - not relevant
Classification of oolong tea varieties based on computer vision and convolutional neural networks.	Zhu Y; Chen S; Yin H; Han X; Xu M; Wang W; Zhang Y; Feng X; Liu Y	2024	Excluded - not relevant
Automated detection of altered mental status in emergency department clinical notes: a deep learning approach.	Obeid JS; Weeda ER; Matuskowitz AJ; Gagnon K; Crawford T; Carr CM; Frey LJ	2019	Excluded - not relevant
Multiclass machine learning vs. conventional calculators for stroke/CVD risk assessment using carotid plaque predictors with coronary angiography scores as gold standard: a 500 participants study.	Jamthikar AD; Gupta D; Mantella LE; Saba L; Laird JR; Johri AM; Suri JS	2021	Excluded - not relevant
Mood recognition in bipolar patients through the PSYCHE platform: preliminary evaluations and perspectives.	Valenza G; Gentili C; Lanat?† A; Scilingo EP	2013	Excluded - not relevant
Innovative strategies against superbugs: Developing an AI-CDSS for precise Stenotrophomonas maltophilia treatment.	Lin TH; Chung HY; Jian MJ; Chang CK; Lin HH; Yu CM; Perng CL; Chang FY; Chen CW; Shang HS	2024	Excluded - not relevant
Enhancing the accuracy and effectiveness of diagnosis of spontaneous bacterial peritonitis in cirrhotic patients: A machine learning approach utilizing clinical and laboratory data.	Khorsand B; Rajabnia M; Jahanian A; Fathy M; Taghvaei S; Houri H	2024	Excluded - not relevant
A comparison of the value of two machine learning predictive models to support bovine tuberculosis disease control in England.	Romero MP; Chang YM; Brunton LA; Prosser A; Upton P; Rees E; Tearne O; Arnold M; Stevens K; Drewe JA	2021	Excluded - not relevant
Development and application of survey-based artificial intelligence for clinical decision support in managing infectious diseases: A pilot study on a hospital in central Vietnam.	Kim K; Lee MK; Shin HK; Lee H; Kim B; Kang S	2022	Excluded - not relevant
Accurate prediction of stability changes in protein mutants by combining machine learning with structure based computational mutagenesis.	Masso M; Vaisman II	2008	Excluded - not relevant
Comparative analysis of machine learning models for efficient low back pain prediction using demographic and lifestyle factors.	Kim JH	2024	Excluded - not relevant
A Comparative Analysis of Deep Learning-Based Approaches for Classifying Dental Implants Decision Support System.	Lubbad MAH; Kurtulus IL; Karaboga D; Kilic K; Basturk A; Akay B; Nalbantoglu OU; Yilmaz OMD; Ayata M; Yilmaz S; Pacal I	2024	Excluded - not relevant
Outcome Prediction Using Multi-Modal Information: Integrating Large Language Model-Extracted Clinical Information and Image Analysis.	Sun D; Hadjiiski L; Gormley J; Chan HP; Caoili E; Cohan R; Alva A; Bruno G; Mihalcea R; Zhou C; Gulani V	2024	Excluded - not relevant
Artificial neural networks for predictive modeling in prostate cancer.	Gamito EJ; Crawford ED	2004	Excluded - not relevant
Endoscopic Diagnostic Support System for cT1b Colorectal Cancer Using Deep Learning.	Ito N; Kawahira H; Nakashima H; Uesato M; Miyauchi H; Matsubara H	2019	Excluded - not relevant
Predictive Value of Machine Learning for Platinum Chemotherapy Responses in Ovarian Cancer: Systematic Review and Meta-Analysis.	Wang Q; Chang Z; Liu X; Wang Y; Feng C; Ping Y; Feng X	2024	Excluded - not relevant
Machine learning-derived model for predicting poor post-treatment quality of life in Korean cancer survivors.	Choe YH; Lee S; Lim Y; Kim SH	2024	Excluded - not relevant
Integrating portable NIR spectrometry with deep learning for accurate Estimation of crude protein in corn feed.	Liang J; Wang B; Xu X; Xu J	2024	Excluded - not relevant
Statistical evaluation of the Predictive Toxicology Challenge 2000-2001.	Toivonen H; Srinivasan A; King RD; Kramer S; Helma C	2003	Excluded - not relevant
Predicting pressure injury using nursing assessment phenotypes and machine learning methods.	Song W; Kang MJ; Zhang L; Jung W; Song J; Bates DW; Dykes PC	2021	Excluded - not relevant
A novel machine-learning framework based on early embryo morphokinetics identifies a feature signature associated with blastocyst development.	Canosa S; Licheri N; Bergandi L; Gennarelli G; Paschero C; Beccuti M; Cimadomo D; Coticchio G; Rienzi L; Benedetto C; Cordero F; Revelli A	2024	Excluded - not relevant
A new workflow for the effective curation of membrane permeability data from open ADME information.	Esaki T; Yonezawa T; Ikeda K	2024	Excluded - not relevant
Impact of precision of Bayesian network parameters on accuracy of medical diagnostic systems.	Oni?õko A; Druzdzel MJ	2013	Excluded - not relevant
Model Building in Forensic Psychiatry: A Machine Learning Approach to Screening Offender Patients with SSD.	Machetanz L; Huber D; Lau S; Kirchebner J	2022	Excluded - not relevant
FlavorMiner: a machine learning platform for extracting molecular flavor profiles from structural data.	Herrera-Rocha F; Fernndez-Ni?±o M; Duitama J; Cala MP; Chica MJ; Wessjohann LA; Davari MD; Barrios AFG	2024	Excluded - not relevant
Optimizing Machine Learning Methods to Improve Predictive Models of Alzheimer's Disease.	Ezzati A; Zammit AR; Harvey DJ; Habeck C; Hall CB; Lipton RB	2019	Excluded - not relevant
Can machine learning predict resecability of a peritoneal carcinomatosis?	Maubert A; Birtwisle L; Bernard JL; Benizri E; Bereder JM	2019	Excluded - not relevant
Predicting post-contrast information from contrast agent free cardiac MRI using machine learning: Challenges and methods.	Abdulkareem M; Kenawy AA; Rauseo E; Lee AM; Sojoudi A; Amir-Khalili A; Lekadir K; Young AA; Barnes MR; Barckow P; Khanji MY; Aung N; Petersen SE	2022	Excluded - not relevant
Real-world evaluation of Brainomix e-Stroke software.	Mallon D; Fallon M; Blana E; McNamara C; Menon A; Ip CL; Garnham J; Yousry T; Cowley P; Simister R; Doig D	2024	Excluded - not relevant
Predicting Chronic Pain and Treatment Outcomes Using Machine Learning Models Based on High-dimensional Clinical Data From a Large Retrospective Cohort.	Wu H; Chen Z; Gu J; Jiang Y; Gao S; Chen W; Miao C	2024	Excluded - not relevant
Machine learning models in predicting health care costs in patients with a recent acute coronary syndrome: A prospective pilot study.	Hautala AJ; Shavazipour B; Afsar B; Tulppo MP; Miettinen K	2023	Excluded - not relevant
Rapid determination of total phenolic content and antioxidant capacity of maple syrup using Raman spectroscopy and deep learning.	Xiao L; Liu J; Hua MZ; Lu X	2025	Excluded - not relevant
Predictive Models for Knee Pain in Middle-Aged and Elderly Individuals Based on Machine Learning Methods.	Liu L; Zhu MM; Cai LL; Zhang X	2022	Excluded - not relevant
Predicting asthma exacerbations using artificial intelligence.	Finkelstein J; Wood J	2013	Excluded - not relevant
Combination of Machine Learning Techniques to Predict Overweight/Obesity in Adults.	Guti?©rrez-Gallego A; Zamorano-Le??n JJ; Parra-Rodr??guez D; Zekri-Nechar K; Velasco JM; Garnica ?ì; Jim?©nez-Garc??a R; L??pez-de-Andr?©s A; Cuadrado-Corrales N; Carabantes-Alarc??n D; Lahera V; Mart??nez-Mart??nez CH; Hidalgo JI	2024	Excluded - not relevant
Machine learning in suicide science: Applications and ethics.	Linthicum KP; Schafer KM; Ribeiro JD	2019	Excluded - not relevant
Sex determination through maxillary dental arch and skeletal base measurements using machine learning.	de Araujo CM; de Jesus Freitas PF; Ferraz AX; Quadras ICC; Zeigelboim BS; Priolo Filho S; Beisel-Memmert S; Schroder AGD; Camargo ES; K?ºchler EC	2024	Excluded - not relevant
Clinical predictions of COVID-19 patients using deep stacking neural networks.	Hussain S; Songhua X; Aslam MU; Hussain F	2024	Excluded - not relevant
From pixels to prognosis: unveiling radiomics models with SHAP and LIME for enhanced interpretability.	Raptis S; Ilioudis C; Theodorou K	2024	Excluded - not relevant
Employing hybrid deep learning for near-real-time forecasts of sensor-based algal parameters in a Microcystis bloom-dominated lake.	Wang L; Shan K; Yi Y; Yang H; Zhang Y; Xie M; Zhou Q; Shang M	2024	Excluded - not relevant
Clinicians' Views on Using Artificial Intelligence in Healthcare: Opportunities, Challenges, and Beyond.	Alanazi A	2023	Excluded - not relevant
Prediction of hepatic metastasis in esophageal cancer based on machine learning.	Wan J; Zeng Y	2024	Excluded - not relevant
AI-powered prediction of HCC recurrence after surgical resection: Personalised intervention opportunities using patient-specific risk factors.	Zandavi SM; Kim C; Goodwin T; Thilakanathan C; Bostanara M; Akon AC; Al Mouiee D; Barisic S; Majeed A; Kemp W; Chu F; Smith M; Collins K; Wong VW; Wong GL; Behary J; Roberts SK; Ng KKC; Vafaee F; Zekry A	2024	Excluded - not relevant
[The challenges and strategies of lung cancer screening in the era of precision medicine].	Kang WW; Han HD; Lyu TF; Song Y	2024	Excluded - not relevant
Prediction of Human Intestinal Absorption of Compounds Using Artificial Intelligence Techniques.	Kumar R; Sharma A; Siddiqui MH; Tiwari RK	2017	Excluded - not relevant
[Construction of a Standard Dataset for Liver Tumors for Testing the Performance and Safety of Artificial Intelligence-Based Clinical Decision Support Systems].	Kim SS; Lee DH; Lee MW; Kim SY; Shin J; Choi JY; Choi BW	2021	Excluded - not relevant
Development of a robust parallel and multi-composite machine learning model for improved diagnosis of Alzheimer's disease: correlation with dementia-associated drug usage and AT(N) protein biomarkers.	Khan A; Zubair S; Shuaib M; Sheneamer A; Alam S; Assiri B	2024	Excluded - not relevant
An Artificial Intelligence Model for Predicting 1-Year Survival of Bone Metastases in Non-Small-Cell Lung Cancer Patients Based on XGBoost Algorithm.	Huang Z; Hu C; Chi C; Jiang Z; Tong Y; Zhao C	2020	Excluded - not relevant
Prediction Is a Balancing Act: Importance of Sampling Methods to Balance Sensitivity and Specificity of Predictive Models Based on Imbalanced Chemical Data Sets.	Banerjee P; Dehnbostel FO; Preissner R	2018	Excluded - not relevant
A general procedure for finding potentially erroneous entries in the database of retention indices.	Khrisanfov MD; Matyushin DD; Samokhin AS	2024	Excluded - not relevant
Improving traffic accident severity prediction using MobileNet transfer learning model and SHAP XAI technique.	Aboulola OI	2024	Excluded - not relevant
Computed tomography-based deep-learning prediction of induction chemotherapy treatment response in locally advanced nasopharyngeal carcinoma.	Yang Y; Wang M; Qiu K; Wang Y; Ma X	2022	Excluded - not relevant
Deep learning algorithm-enabled sediment characterization techniques to determination of water saturation for tight gas carbonate reservoirs in Bohai Bay Basin, China.	Hu X; Meng Q; Guo F; Xie J; Hasi E; Wang H; Zhao Y; Wang L; Li P; Zhu L; Pu Q; Feng X	2024	Excluded - not relevant
Analysis and Prediction of COVID-19 Multivariate Data Using Deep Ensemble Learning Methods.	Sharma S; Gupta YK; Mishra AK	2023	Excluded - not relevant
Model development to predict central lymph node metastasis in cN0 papillary thyroid microcarcinoma by machine learning.	Yu Y; Yu Z; Li M; Wang Y; Yan C; Fan J; Xu F; Meng H; Kong J; Li S; Ling R; Wang T	2022	Excluded - not relevant
A model to predict accommodations needed by disabled persons.	Babski-Reeves K; Williams S; Waters TN; Crumpton-Young LL; McCauley-Bell P	2005	Excluded - not relevant
Prediction of vascular complications in free flap reconstruction with machine learning.	Yang JJ; Liang Y; Wang XH; Long WY; Wei ZG; Lu LQ; Li W; Shao X	2024	Excluded - not relevant
Artificial intelligence model for tumoral clinical decision support systems.	Iglesias G; Talavera E; Troya J; D??az-?Ålvarez A; Garc??a-Remesal M	2024	Excluded - not relevant
Predicting Risk of Mortality in COVID-19 Hospitalized Patients using Hybrid Machine Learning Algorithms.	Afrash MR; Shanbehzadeh M; Kazemi-Arpanahi H	2022	Excluded - not relevant
An infrastructure for precision medicine through analysis of big data.	Moscatelli M; Manconi A; Pessina M; Fellegara G; Rampoldi S; Milanesi L; Casasco A; Gnocchi M	2018	Excluded - not relevant
Modern parameterization and explanation techniques in diagnostic decision support system: a case study in diagnostics of coronary artery disease.	Kukar M; Kononenko I; Gro?°elj C	2011	Excluded - not relevant
Automatic Plaque Detection in IVOCT Pullbacks Using Convolutional Neural Networks.	Gessert N; Lutz M; Heyder M; Latus S; Leistner DM; Abdelwahed YS; Schlaefer A	2019	Excluded - not relevant
Deep learning and radiomics: the utility of Google TensorFlow‚Ñ¢ Inception in classifying clear cell renal cell carcinoma and oncocytoma on multiphasic CT.	Coy H; Hsieh K; Wu W; Nagarajan MB; Young JR; Douek ML; Brown MS; Scalzo F; Raman SS	2019	Excluded - not relevant
Prediction of all-cause mortality in coronary artery disease patients with atrial fibrillation based on machine learning models.	Liu X; Jiang J; Wei L; Xing W; Shang H; Liu G; Liu F	2021	Excluded - not relevant
Which model is superior in predicting ICU survival: artificial intelligence versus conventional approaches.	Mirzakhani F; Sadoughi F; Hatami M; Amirabadizadeh A	2022	Excluded - not relevant
Multitask Learning for Activity Detection in Neovascular Age-Related Macular Degeneration.	Ayhan MS; Faber H; K?ºhlewein L; Inhoffen W; Aliyeva G; Ziemssen F; Berens P	2023	Excluded - not relevant
Comprehensive analysis of machine learning models for prediction of sub-clinical mastitis: Deep Learning and Gradient-Boosted Trees outperform other models.	Ebrahimi M; Mohammadi-Dehcheshmeh M; Ebrahimie E; Petrovski KR	2019	Excluded - not relevant
Development of feline infectious peritonitis diagnosis system by using CatBoost algorithm.	Kuo PH; Li YH; Yau HT	2024	Excluded - not relevant
Comparative analysis of BERT and FastText representations on crowdfunding campaign success prediction.	Gunduz H	2024	Excluded - not relevant
A clinical decision support system for femoral peripheral arterial disease treatment.	Yurtkuran A; Tok M; Emel E	2013	Excluded - not relevant
Transforming Diabetes Care Through Artificial Intelligence: The Future Is Here.	Dankwa-Mullan I; Rivo M; Sepulveda M; Park Y; Snowdon J; Rhee K	2019	Excluded - not relevant
Machine Learning and Neurosurgical Outcome Prediction: A Systematic Review.	Senders JT; Staples PC; Karhade AV; Zaki MM; Gormley WB; Broekman MLD; Smith TR; Arnaout O	2018	Excluded - not relevant
A physics-informed deep learning framework for modeling of coronary in-stent restenosis.	Shi J; Manjunatha K; Behr M; Vogt F; Reese S	2024	Excluded - not relevant
An artificial intelligence method for predicting postoperative urinary incontinence based on multiple anatomic parameters of MRI.	Li J; Fan X; Tang T; Wu E; Wang D; Zong H; Zhou X; Li Y; Zhang C; Zhang Y; Wu R; Wu C; Yang L; Shen B	2023	Excluded - not relevant
Evaluating Literature Reviews Conducted by Humans Versus ChatGPT: Comparative Study.	Mostafapour M; Fortier JH; Pacheco K; Murray H; Garber G	2024	Excluded - not relevant
Deep Learning With Anaphora Resolution for the Detection of Tweeters With Depression: Algorithm Development and Validation Study.	Wongkoblap A; Vadillo MA; Curcin V	2021	Excluded - not relevant
Should Artificial Intelligence be used to support clinical ethical decision-making? A systematic review of reasons.	Benzinger L; Ursin F; Balke WT; Kacprowski T; Salloch S	2023	Excluded - not relevant
Comparing artificial neural networks, general linear models and support vector machines in building predictive models for small interfering RNAs.	McQuisten KA; Peek AS	2009	Excluded - not relevant
Predicting urinary tract infections in the emergency department with machine learning.	Taylor RA; Moore CL; Cheung KH; Brandt C	2018	Excluded - not relevant
Designing machine learning for big data: A study to identify factors that increase the risk of ischemic stroke and prognosis in hypertensive patients.	Gong L; Chen S; Yang Y; Hu W; Cai J; Liu S; Zhao Y; Pei L; Ma J; Chen F	2024	Excluded - not relevant
A machine-learning approach for nonalcoholic steatohepatitis susceptibility estimation.	Ghadiri F; Husseini AA; ?ñzta?ü O	2022	Excluded - not relevant
Predictive models for type 2 diabetes onset in middle-aged subjects with the metabolic syndrome.	Ozery-Flato M; Parush N; El-Hay T; Visockienƒó Z; Ryli?°kytƒó L; Badarienƒó J; Solovjova S; Kovaitƒó M; Navickas R; Lauceviƒçius A	2013	Excluded - not relevant
LSTM networks provide efficient cyanobacterial blooms forecasting even with incomplete spatio-temporal data.	Fournier C; Fernandez-Fernandez R; Cir?©s S; L??pez-Orozco JA; Besada-Portas E; Quesada A	2024	Excluded - not relevant
Computational risk model for predicting 2-year malignancy of pulmonary nodules using demographic and radiographic characteristics.	Sarnaik KS; Linden PA; Gasnick A; Bassiri A; Manyak GA; Jarrett CM; Sinopoli JN; Tapias Vargas L; Towe CW	2024	Excluded - not relevant
Using machine-learning models to predict extubation failure in neonates with bronchopulmonary dysplasia.	Tao Y; Ding X; Guo WL	2024	Excluded - not relevant
Machine learning application in personalised lung cancer recurrence and survivability prediction.	Yang Y; Xu L; Sun L; Zhang P; Farid SS	2022	Excluded - not relevant
Explainable machine learning identifies a polygenic risk score as a key predictor of pancreatic cancer risk in the UK Biobank.	Peduzzi G; Felici A; Pellungrini R; Campa D	2024	Excluded - not relevant
Data mining for pesticide decontamination using heterogeneous photocatalytic processes.	Vasseghian Y; Berkani M; Almomani F; Dragoi EN	2021	Excluded - not relevant
Handling interaction in fuzzy production rule reasoning.	Yeung DS; Wang XZ; Tsang EC	2004	Excluded - not relevant
A bibliometric review of predictive modelling for cervical cancer risk.	Ngema F; Mdhluli B; Mmileng P; Shungube P; Makgaba M; Hossana T	2024	Excluded - not relevant
Diagnostic Performance of Machine Learning Models Based on (18)F-FDG PET/CT Radiomic Features in the Classification of Solitary Pulmonary Nodules.	Salihoƒülu YS; Uslu Erdemir R; Aydur P?ºren B; ?ñzdemir S; Uyulan ?á; Erg?ºzel TT; Tekin HO	2022	Excluded - not relevant
Assessing Non-Specific Neck Pain through Pose Estimation from Images Based on Ensemble Learning.	Kang JH; Hsieh EH; Lee CY; Sun YM; Lee TY; Hsu JB; Chang TH	2023	Excluded - not relevant
The Utility of a Computerized Algorithm Based on a Multi-Domain Profile of Measures for the Diagnosis of Attention Deficit/Hyperactivity Disorder.	Crippa A; Salvatore C; Molteni E; Mauri M; Salandi A; Trabattoni S; Agostoni C; Molteni M; Nobile M; Castiglioni I	2017	Excluded - not relevant
Brain morphometric features predict depression symptom phenotypes in late-life depression using a deep learning model.	Cao B; Yang E; Wang L; Mo Z; Steffens DC; Zhang H; Liu M; Potter GG	2023	Excluded - not relevant
Versatile Deep Learning Pipeline for Transferable Chemical Data Extraction.	Alshehri AS; Horstmann KA; You F	2024	Excluded - not relevant
Valproic acid monitoring: Serum prediction using a machine learning framework from multicenter real-world data.	Hsu CW; Lai EC; Chen YB; Kao HY	2024	Excluded - not relevant
Artificially Intelligent Nanoarray Detects Various Cancers by Liquid Biopsy of Volatile Markers.	Einoch Amor R; Zinger A; Broza YY; Schroeder A; Haick H	2022	Excluded - not relevant
Ensemble machine learning to predict futile recanalization after mechanical thrombectomy based on non-contrast CT imaging.	Da Ros V; Cavallo A; Di Donna C; D'Onofrio A; Trulli M; Di Candia S; Mancini L; Funari L; Cecchi G; Carini A; Madonna M; Sabuzi F; Di Giuliano F; Zelenak K; Diomedi M; Maestrini I; Garaci F	2024	Excluded - not relevant
A risk management model for familial breast cancer: A new application using Fuzzy Cognitive Map method.	Papageorgiou EI; Jayashree Subramanian; Karmegam A; Papandrianos N	2015	Excluded - not relevant
Comparing Multiple Machine Learning Algorithms and Metrics for Estrogen Receptor Binding Prediction.	Russo DP; Zorn KM; Clark AM; Zhu H; Ekins S	2018	Excluded - not relevant
Machine Learning-Based Individualized Survival Prediction Model for Total Knee Replacement in Osteoarthritis: Data From the Osteoarthritis Initiative.	Jamshidi A; Pelletier JP; Labbe A; Abram F; Martel-Pelletier J; Droit A	2021	Excluded - not relevant
Comparative Simulation Study of Glucose Control Methods Designed for Use in the Intensive Care Unit Setting via a Novel Controller Scoring Metric.	DeJournett J; DeJournett L	2017	Excluded - not relevant
Improvised grey wolf optimizer assisted artificial neural network (IGWO-ANN) predictive models to accurately predict the permeate flux of desalination plants.	Mahadeva R; Kumar M; Diwan A; Manik G; Dixit S; Das G; Gupta V; Sharma A	2024	Excluded - not relevant
Decision trees as a simple-to-use and reliable tool to identify individuals with impaired glucose metabolism or type 2 diabetes mellitus.	Hische M; Luis-Dominguez O; Pfeiffer AF; Schwarz PE; Selbig J; Spranger J	2010	Excluded - not relevant
Logistic ridge regression to predict bipolar disorder using mRNA expression levels in the N-methyl-D-aspartate receptor genes.	Lin E; Lin CH; Lane HY	2022	Excluded - not relevant
Real-Time Weather Monitoring and Prediction Using City Buses and Machine Learning.	Huang ZQ; Chen YC; Wen CY	2020	Excluded - not relevant
Infection status outcome, machine learning method and virus type interact to affect the optimised prediction of hepatitis virus immunoassay results from routine pathology laboratory assays in unbalanced data.	Richardson AM; Lidbury BA	2013	Excluded - not relevant
PyPEF-An Integrated Framework for Data-Driven Protein Engineering.	Siedhoff NE; Illig AM; Schwaneberg U; Davari MD	2021	Excluded - not relevant
PredictMed: A logistic regression-based model to predict health conditions in cerebral palsy.	Bertoncelli CM; Altamura P; Vieira ER; Iyengar SS; Solla F; Bertoncelli D	2020	Excluded - not relevant
Prediction potential of candidate biomarker sets identified and validated on gene expression data from multiple datasets.	Gormley M; Dampier W; Ertel A; Karacali B; Tozeren A	2007	Excluded - not relevant
A systematic review of Automated prediction of sudden cardiac deathusing ECG signals.	Ghasad PP; Vegivada JVS; Kamble VM; Bhurane AA; Santosh N; Sharma M; Tan RS; Acharya UR	2024	Excluded - not relevant
Comparing machine learning algorithms for predicting COVID-19 mortality.	Moulaei K; Shanbehzadeh M; Mohammadi-Taghiabad Z; Kazemi-Arpanahi H	2022	Excluded - not relevant
Deep Learning Application to Clinical Decision Support System in Sleep Stage Classification.	Kim D; Lee J; Woo Y; Jeong J; Kim C; Kim DK	2022	Excluded - not relevant
A crossroads in predictive analytics monitoring for clinical medicine.	Moorman JR	2018	Excluded - not relevant
A preclustering-based ensemble learning technique for acute appendicitis diagnoses.	Lee YH; Hu PJ; Cheng TH; Huang TC; Chuang WY	2013	Excluded - not relevant
A deep learning model for pediatric patient risk stratification.	Lin ED; Hefner JL; Zeng X; Moosavinasab S; Huber T; Klima J; Liu C; Lin SM	2019	Excluded - not relevant
Echocardiographic artificial intelligence for pulmonary hypertension classification.	Hirata Y; Tsuji T; Kotoku J; Sata M; Kusunose K	2024	Excluded - not relevant
Machine learning-based analysis of risk factors for chronic total occlusion in an Asian population.	Shi Y; Cheng Z; Jian W; Liu Y; Liu J	2023	Excluded - not relevant
Confident interpretation of Bayesian decision tree ensembles for clinical applications.	Schetinin V; Fieldsend JE; Partridge D; Coats TJ; Krzanowski WJ; Everson RM; Bailey TC; Hernandez A	2007	Excluded - not relevant
Clinical decision support system based on deep learning for evaluating implantable collamer lens size and vault after implantable collamer lens surgery: a retrospective study.	Yang Y; Long Z; Lei B; Liu W; Ye J	2024	Excluded - not relevant
Application value of the automated machine learning model based on modified CT index combined with serological indices in the early prediction of lung cancer.	Meng L; Zhu P; Xia K	2024	Excluded - not relevant
Possible conflicts: a compilation technique for consistency-based diagnosis.	Pulido B; Gonzlez CA	2004	Excluded - not relevant
Exploratory Data Mining Techniques (Decision Tree Models) for Examining the Impact of Internet-Based Cognitive Behavioral Therapy for Tinnitus: Machine Learning Approach.	Rodrigo H; Beukes EW; Andersson G; Manchaiah V	2021	Excluded - not relevant
Lessons learned from the design and implementation of myocardial infarction adjudication tailored for HIV clinical cohorts.	Crane HM; Heckbert SR; Drozd DR; Budoff MJ; Delaney JA; Rodriguez C; Paramsothy P; Lober WB; Burkholder G; Willig JH; Mugavero MJ; Mathews WC; Crane PK; Moore RD; Napravnik S; Eron JJ; Hunt P; Geng E; Hsue P; Barnes GS; McReynolds J; Peter I; Grunfeld C; Saag MS; Kitahata MM	2014	Excluded - not relevant
Development of Deep Learning Models for Predicting the Effects of Exposure to Engineered Nanomaterials on Daphnia magna.	Karatzas P; Melagraki G; Ellis LA; Lynch I; Varsou DD; Afantitis A; Tsoumanis A; Doganis P; Sarimveis H	2020	Excluded - not relevant
Developing a low-cost, open-source, locally manufactured workstation and computational pipeline for automated histopathology evaluation using deep learning.	Choudhury D; Dolezal JM; Dyer E; Kochanny S; Ramesh S; Howard FM; Margalus JR; Schroeder A; Schulte J; Garassino MC; Kather JN; Pearson AT	2024	Excluded - not relevant
Comparative Study of Fuzzy Rule-Based Classifiers for Medical Applications.	Czmil A	2023	Excluded - not relevant
Development, comparison, and validation of four intelligent, practical machine learning models for patients with prostate-specific antigen in the gray zone.	Liu T; Zhang X; Chen R; Deng X; Fu B	2023	Excluded - not relevant
Automated Machine Learning for the Early Prediction of the Severity of Acute Pancreatitis in Hospitals.	Yin M; Zhang R; Zhou Z; Liu L; Gao J; Xu W; Yu C; Lin J; Liu X; Xu C; Zhu J	2022	Excluded - not relevant
Fitness of unregulated human Ras mutants modeled by implementing computational mutagenesis and machine learning techniques.	Masso M; Bansal A; Prem P; Gajjala A; Vaisman II	2019	Excluded - not relevant
Machine Learning-Based Prediction of Subsequent Vascular Events After 6 Months in Chinese Patients with Minor Ischemic Stroke.	Zhang R; Wang J	2022	Excluded - not relevant
A machine learning approach for predicting methionine oxidation sites.	Aledo JC; Cant??n FR; Veredas FJ	2017	Excluded - not relevant
Algorithmic Versus Expert Human Interpretation of Instantaneous Wave-Free Ratio Coronary Pressure-Wire Pull Back Data.	Cook CM; Warisawa T; Howard JP; Keeble TR; Iglesias JF; Schampaert E; Bhindi R; Ambrosia A; Matsuo H; Nishina H; Kikuta Y; Shiono Y; Nakayama M; Doi S; Takai M; Goto S; Yakuta Y; Karube K; Akashi YJ; Clesham GJ; Kelly PA; Davies JR; Karamasis GV; Kawase Y; Robinson NM; Sharp ASP; Escaned J; Davies JE	2019	Excluded - not relevant
Improved modeling of clinical data with kernel methods.	Daemen A; Timmerman D; Van den Bosch T; Bottomley C; Kirk E; Van Holsbeke C; Valentin L; Bourne T; De Moor B	2012	Excluded - not relevant
Predicting ICU Readmission from Electronic Health Records via BERTopic with Long Short Term Memory Network Approach.	Chiu CC; Wu CM; Chien TN; Kao LJ; Li C	2024	Excluded - not relevant
Computational Insights into Reproductive Toxicity: Clustering, Mechanism Analysis, and Predictive Models.	Cui H; He Q; Li W; Duan Y; Han W	2024	Excluded - not relevant
Reader bias in breast cancer screening related to cancer prevalence and artificial intelligence decision support-a reader study.	Al-Bazzaz H; Janicijevic M; Strand F	2024	Excluded - not relevant
Bidirectional Representation Learning From Transformers Using Multimodal Electronic Health Record Data to Predict Depression.	Meng Y; Speier W; Ong MK; Arnold CW	2021	Excluded - not relevant
Predicting gene knockout effects from expression data.	Rosenski J; Shifman S; Kaplan T	2023	Excluded - not relevant
Deep learning based syndrome diagnosis of chronic gastritis.	Liu GP; Yan JJ; Wang YQ; Zheng W; Zhong T; Lu X; Qian P	2014	Excluded - not relevant
Predicting hypoglycemia in ICU patients: a machine learning approach.	Karasneh R; Al-Azzam S; Alzoubi KH; Ebbini M; Alselwi A; Rahhal D; Kabbaha S; Aldeyab MA; Badr AF	2024	Excluded - not relevant
The use of AI in legal systems: determining independent contractor vs. employee status.	Cohen MC; Dahan S; Khern-Am-Nuai W; Shimao H; Touboul J	2023	Excluded - not relevant
A framework for prediction of personalized pediatric nuclear medical dosimetry based on machine learning and Monte Carlo techniques.	Eleftheriadis V; Savvidis G; Paneta V; Chatzipapas K; Kagadis GC; Papadimitroulas P	2023	Excluded - not relevant
CMB-HUNT: Automatic detection of cerebral microbleeds using a deep neural network.	Suwalska A; Wang Y; Yuan Z; Jiang Y; Zhu D; Chen J; Cui M; Chen X; Suo C; Polanska J	2022	Excluded - not relevant
Detection of subclinical keratoconus using an automated decision tree classification.	Smadja D; Touboul D; Cohen A; Doveh E; Santhiago MR; Mello GR; Krueger RR; Colin J	2013	Excluded - not relevant
Machine learning applications in forensic DNA profiling: A critical review.	Barash M; McNevin D; Fedorenko V; Giverts P	2024	Excluded - not relevant
Gauging the Impact of Artificial Intelligence and Mathematical Modeling in Response to the COVID-19 Pandemic: A Systematic Review.	Hassan A; Prasad D; Rani S; Alhassan M	2022	Excluded - not relevant
Radiomics for precision medicine: Current challenges, future prospects, and the proposal of a new framework.	Ibrahim A; Primakov S; Beuque M; Woodruff HC; Halilaj I; Wu G; Refaee T; Granzier R; Widaatalla Y; Hustinx R; Mottaghy FM; Lambin P	2021	Excluded - not relevant
Machine learning approaches to constructing predictive models of vitamin D deficiency in a hypertensive population: a comparative study.	Garcia Carretero R; Vigil-Medina L; Barquero-Perez O; Mora-Jimenez I; Soguero-Ruiz C; Ramos-Lopez J	2021	Excluded - not relevant
Development of a periodontitis risk assessment model for primary care providers in an interdisciplinary setting.	Shimpi N; McRoy S; Zhao H; Wu M; Acharya A	2020	Excluded - not relevant
Prevalence of Thalassemia in the Vietnamese Population and Building a Clinical Decision Support System for Prenatal Screening for Thalassemia.	Tran DC; Dang AL; Hoang TNL; Nguyen CT; Le TMP; Dinh TNM; Tran VA; Doan TKP; Nguyen TT	2023	Excluded - not relevant
BLENDS: Augmentation of Functional Magnetic Resonance Images for Machine Learning Using Anatomically Constrained Warping.	Nguyen KP; Raval V; Minhajuddin A; Carmody T; Trivedi MH; Dewey RB Jr; Montillo AA	2023	Excluded - not relevant
Hybrid clinical-radiomics model based on fully automatic segmentation for predicting the early expansion of spontaneous intracerebral hemorrhage: A multi-center study.	Wang M; Liang Y; Li H; Chen J; Fu H; Wang X; Xie Y	2024	Excluded - not relevant
Enhanced Dual Convolutional Neural Network Model Using Explainable Artificial Intelligence of Fault Prioritization for Industrial 4.0.	Kidambi Raju S; Ramaswamy S; Eid MM; Gopalan S; Alhussan AA; Sukumar A; Khafaga DS	2023	Excluded - not relevant
Development of machine learning-based personalized predictive models for risk evaluation of hepatocellular carcinoma in hepatitis B virus-related cirrhosis patients with low levels of serum alpha-fetoprotein.	Xu Y; Zhang B; Zhou F; Yi YP; Yang XL; Ouyang X; Hu H	2024	Excluded - not relevant
The predictive accuracy of machine learning for the risk of death in HIV patients: a systematic review and meta-analysis.	Li Y; Feng Y; He Q; Ni Z; Hu X; Feng X; Ni M	2024	Excluded - not relevant
Machine Learning Methods to Predict Diabetes Complications.	Dagliati A; Marini S; Sacchi L; Cogni G; Teliti M; Tibollo V; De Cata P; Chiovato L; Bellazzi R	2018	Excluded - not relevant
A Noninvasive Multianalytical Approach for Lung Cancer Diagnosis of Patients with Pulmonary Nodules.	Liu QX; Zhou D; Han TC; Lu X; Hou B; Li MY; Yang GX; Li QY; Pei ZH; Hong YY; Zhang YX; Chen WZ; Zheng H; He J; Dai JG	2021	Excluded - not relevant
Machine learning-based integrated identification of predictive combined diagnostic biomarkers for endometriosis.	Zhang H; Yang H; Shuid AN; Sandai D; Chen X	2023	Excluded - not relevant
Prediction of hospitalization due to heart diseases by supervised learning methods.	Dai W; Brisimi TS; Adams WG; Mela T; Saligrama V; Paschalidis ICh	2015	Excluded - not relevant
Predictive modeling of COVID-19 case growth highlights evolving racial and ethnic risk factors in Tennessee and Georgia.	Gray JD; Harris CR; Wylezinski LS; Spurlock Iii CF	2021	Excluded - not relevant
Development and Validation of Machine Learning Models to Predict Readmission After Colorectal Surgery.	Chen KA; Joisa CU; Stitzenberg KB; Stem J; Guillem JG; Gomez SM; Kapadia MR	2022	Excluded - not relevant
Applications of the Natural Language Processing Tool ChatGPT in Clinical Practice: Comparative Study and Augmented Systematic Review.	Schopow N; Osterhoff G; Baur D	2023	Excluded - not relevant
Predicting Therapeutic Response to Hypoglossal Nerve Stimulation Using Deep Learning.	Alapati R; Renslo B; Jackson L; Moradi H; Oliver JR; Chowdhury M; Vyas T; Bon Nieves A; Lawrence A; Wagoner SF; Rouse D; Larsen CG; Wang G; Bur AM	2024	Excluded - not relevant
Using machine learning methods for predicting inhospital mortality in patients undergoing open repair of abdominal aortic aneurysm.	Monsalve-Torra A; Ruiz-Fernandez D; Marin-Alonso O; Soriano-Pay A; Camacho-Mackenzie J; Carre?±o-Jaimes M	2016	Excluded - not relevant
A Distributed VMD-BiLSTM Model for Taxi Demand Forecasting with GPS Sensor Data.	Naji HAH; Xue Q; Li T	2024	Excluded - not relevant
Using Computational Approaches to Improve Risk-Stratified Patient Management: Rationale and Methods.	Luo G; Stone BL; Sakaguchi F; Sheng X; Murtaugh MA	2015	Excluded - not relevant
Acceptance of rules generated by machine learning among medical experts.	Pazzani MJ; Mani S; Shankle WR	2001	Excluded - not relevant
Integrative soft computing approaches for optimizing thermal energy performance in residential buildings.	Peng Y; Chen Y	2023	Excluded - not relevant
Artificial Intelligence, the Digital Surgeon: Unravelling Its Emerging Footprint in Healthcare - The Narrative Review.	Shang Z; Chauhan V; Devi K; Patil S	2024	Excluded - not relevant
An Integrated Voice Recognition and Natural Language Processing Platform to Automatically Extract Thoracolumbar Injury Classification Score Features From Radiology Reports.	Bhandarkar AR; Onyedimma C; Jarrah RM; Ibrahim S; Fu S; Liu H; Bydon M	2024	Excluded - not relevant
Implementing a Machine Learning Screening Tool for Malnutrition: Insights From Qualitative Research Applicable to Other Machine Learning-Based Clinical Decision Support Systems.	Besculides M; Mazumdar M; Phlegar S; Freeman R; Wilson S; Joshi H; Kia A; Gorbenko K	2023	Excluded - not relevant
[Artificial intelligence-based algorithms : Decision-making support for computed tomography of the chest].	Manava P; Galster M; Heinen H; Stebner A; Lell M	2020	Excluded - not relevant
A systematic review of the tools available for predicting survival and managing patients with urothelial carcinomas of the bladder and of the upper tract in a curative setting.	Drouin SJ; Yates DR; Hupertan V; Cussenot O; Roupr?™t M	2013	Excluded - not relevant
Development of machine learning models for fractional flow reserve prediction in angiographically intermediate coronary lesions.	Lombardi M; Vergallo R; Costantino A; Bianchini F; Kakuta T; Pawlowski T; Leone AM; Sardella G; Agostoni P; Hill JM; De Maria GL; Banning AP; Roleder T; Belkacemi A; Trani C; Burzotta F	2024	Excluded - not relevant
AI-Driven Prediction of Symptom Trajectories in Cancer Care: A Deep Learning Approach for Chemotherapy Management.	Finkelstein J; Smiley A; Echeverria C; Mooney K	2024	Excluded - not relevant
Interpretable Machine Learning Model for Predicting the Prognosis of Guillain-Barr?© Syndrome Patients.	Guo J; Zhang R; Dong R; Yang F; Wang Y; Miao W	2024	Excluded - not relevant
Predicting short and long-term mortality after acute ischemic stroke using EHR.	Abedi V; Avula V; Razavi SM; Bavishi S; Chaudhary D; Shahjouei S; Wang M; Griessenauer CJ; Li J; Zand R	2021	Excluded - not relevant
Applications of Machine Learning Model for Prediction of Outcomes in Primary Pontine Hemorrhage.	Yindeedej V; Setprapha C; Komarapaj C; Osirichaivait K; Nimmannitya P; Noiphithak R	2023	Excluded - not relevant
Comparison of machine-learning algorithms to build a predictive model for detecting undiagnosed diabetes - ELSA-Brasil: accuracy study.	Olivera AR; Roesler V; Iochpe C; Schmidt MI; Vigo ?Å; Barreto SM; Duncan BB	2017	Excluded - not relevant
A Decision Support System for Diagnosing Diabetes Using Deep Neural Network.	Rabie O; Alghazzawi D; Asghar J; Saddozai FK; Asghar MZ	2022	Excluded - not relevant
Surgical planning of arteriovenous fistulae in routine clinical practice: A machine learning predictive tool.	Doneda M; Poloni S; Bozzetto M; Remuzzi A; Lanzarone E	2024	Excluded - not relevant
Synthesis of Affective Expressions and Artificial Intelligence to Discover Mental Distress in Online Community.	Singh A; Singh J	2022	Excluded - not relevant
Using Healthcare Resources Wisely: A Predictive Support System Regarding the Severity of Patient Falls.	Wang HH; Huang CC; Talley PC; Kuo KM	2022	Excluded - not relevant
Deep Neural Networks Outperform the CAPRA Score in Predicting Biochemical Recurrence After Prostatectomy.	Sargos P; Leduc N; Giraud N; Gandaglia G; Roumigui?© M; Ploussard G; Rozet F; Souli?© M; Mathieu R; Artus PM; Niazi T; Vinh-Hung V; Beauval JB	2020	Excluded - not relevant
Methodologic Guide for Evaluating Clinical Performance and Effect of Artificial Intelligence Technology for Medical Diagnosis and Prediction.	Park SH; Han K	2018	Excluded - not relevant
Combining 2.5D deep learning and conventional features in a joint model for the early detection of sICH expansion.	Wang P; Zhang J; Liu Y; Wu J; Yu H; Yu C; Jiang R	2024	Excluded - not relevant
Predicting Risk of Stroke From Lab Tests Using Machine Learning Algorithms: Development and Evaluation of Prediction Models.	Alanazi EM; Abdou A; Luo J	2021	Excluded - not relevant
Machine learning in medicine: a practical introduction.	Sidey-Gibbons JAM; Sidey-Gibbons CJ	2019	Excluded - not relevant
Research progress on predictive models for malnutrition in cancer patients.	Zheng P; Wang B; Luo Y; Duan R; Feng T	2024	Excluded - not relevant
Stratified Care in Cognitive Behavioural Therapy: A Comparative Evaluation of Predictive Modelling Approaches for Individualized Treatment: La stratification des soins pour l'orientation vers une th?©rapie cognitivo-comportementale: une ?©valuation comparat	Jamieson M; Putman A; Bryan M; Hansen B; Klassen PE; Li N; McQuaid B; Rudoler D	2024	Excluded - not relevant
Predicting intraventricular hemorrhage growth with a machine learning-based, radiomics-clinical model.	Zhu DQ; Chen Q; Xiang YL; Zhan CY; Zhang MY; Chen C; Zhuge QC; Chen WJ; Yang XM; Yang YJ	2021	Excluded - not relevant
Association of N-terminal pro-B natriuretic peptide with all-cause mortality and cardiovascular mortality in obese and non-obese populations and the development of a machine learning prediction model: National Health and Nutrition Examination Survey (NHAN	Zhou H; Yang C; Li J; Sun L	2024	Excluded - not relevant
Interpretable Estimation of Suicide Risk and Severity from Complete Blood Count Parameters with Explainable Artificial Intelligence Methods.	Cansel N; Yagin FH; Akan M; Ilkay Aygul B	2023	Excluded - not relevant
A Machine Learning Model to Predict Risk for Hepatocellular Carcinoma in Patients With Metabolic Dysfunction-Associated Steatotic Liver Disease.	Sarkar S; Alurwar A; Ly C; Piao C; Donde R; Wang CJ; Meyers FJ	2024	Excluded - not relevant
Cost-sensitive case-based reasoning using a genetic algorithm: application to medical diagnosis.	Park YJ; Chun SH; Kim BC	2011	Excluded - not relevant
Machine Learning-Based Prediction of 6-Month Postoperative Karnofsky Performance Status in Patients with Glioblastoma: Capturing the Real-Life Interaction of Multiple Clinical and Oncologic Factors.	Della Pepa GM; Caccavella VM; Menna G; Ius T; Auricchio AM; Chiesa S; Gaudino S; Marchese E; Olivi A	2021	Excluded - not relevant
Biomedical visual data analysis to build an intelligent diagnostic decision support system in medical genetics.	Kuru K; Niranjan M; Tunca Y; Osvank E; Azim T	2014	Excluded - not relevant
Combining SILCS and Artificial Intelligence for High-Throughput Prediction of the Passive Permeability of Drug Molecules.	Pandey P; MacKerell AD Jr	2023	Excluded - not relevant
An interpretable DIC risk prediction model based on convolutional neural networks with time series data.	Yang H; Li J; Liu S; Zhang M; Liu J	2022	Excluded - not relevant
Leveraging auxiliary measures: a deep multi-task neural network for predictive modeling in clinical research.	Li X; Zhu D; Levy P	2018	Excluded - not relevant
Sample Size Analysis for Machine Learning Clinical Validation Studies.	Goldenholz DM; Sun H; Ganglberger W; Westover MB	2023	Excluded - not relevant
Comparative analysis of expert and machine-learning methods for classification of body cavity effusions in companion animals.	Hotz CS; Templeton SJ; Christopher MM	2005	Excluded - not relevant
Prediction of hearing recovery in unilateral sudden sensorineural hearing loss using artificial intelligence.	Lee MK; Jeon ET; Baek N; Kim JH; Rah YC; Choi J	2022	Excluded - not relevant
[Prediction of chemotherapy response in primary osteosarcoma using the machine learning technique on radiomic data].	Dufau J; Bouhamama A; Leporq B; Malaureille L; Beuf O; Gouin F; Pilleul F; Marec-Berard P	2019	Excluded - not relevant
In-Advance Prediction of Pressure Ulcers via Deep-Learning-Based Robust Missing Value Imputation on Real-Time Intensive Care Variables.	Kim M; Kim TH; Kim D; Lee D; Heo J; Kang S; Ha T; Kim J; Moon DH; Heo Y; Kim WJ; Lee SJ; Kim Y; Park SW; Han SS; Choi HS	2023	Excluded - not relevant
Online COVID-19 diagnosis prediction using complete blood count: an innovative tool for public health.	Teng X; Wang Z	2023	Excluded - not relevant
Conversational case-based reasoning in medical decision making.	McSherry D	2011	Excluded - not relevant
Ensemble-AMPPred: Robust AMP Prediction and Recognition Using the Ensemble Learning Method with a New Hybrid Feature for Differentiating AMPs.	Lertampaiporn S; Vorapreeda T; Hongsthong A; Thammarongtham C	2021	Excluded - not relevant
A semi-supervised learning based method: Laplacian support vector machine used in diabetes disease diagnosis.	Wu J; Diao YB; Li ML; Fang YP; Ma DC	2009	Excluded - not relevant
Gene signatures related to B-cell proliferation predict influenza vaccine-induced antibody response.	Tan Y; Tamayo P; Nakaya H; Pulendran B; Mesirov JP; Haining WN	2014	Excluded - not relevant
Automated protein classification using consensus decision.	Can T; Camoƒülu O; Singh AK; Wang YF	2004	Excluded - not relevant
Microbiome Data Enhances Predictive Models of Lung Function in People With Cystic Fibrosis.	Zhao CY; Hao Y; Wang Y; Varga JJ; Stecenko AA; Goldberg JB; Brown SP	2021	Excluded - not relevant
Functional connectivity signatures of political ideology.	Yang SE; Wilson JD; Lu ZL; Cranmer S	2022	Excluded - not relevant
Machine Learning for Prediction of Tuberculosis Detection: Case Study of Trained African Giant Pouched Rats.	Jonathan J; Barakabitze AA; Fast CD; Cox C	2024	Excluded - not relevant
[Prediction of postoperative nausea and vomiting using an artificial neural network].	Traeger M; Eberhart A; Geldner G; Morin AM; Putzke C; Wulf H; Eberhart LH	2003	Excluded - not relevant
Clinical decision support of radiotherapy treatment planning: A data-driven machine learning strategy for patient-specific dosimetric decision making.	Valdes G; Simone CB 2nd; Chen J; Lin A; Yom SS; Pattison AJ; Carpenter CM; Solberg TD	2017	Excluded - not relevant
Are Machine Learning Algorithms More Accurate in Predicting Vegetable and Fruit Consumption Than Traditional Statistical Models? An Exploratory Analysis.	C?¥t?© M; Osseni MA; Brassard D; Carbonneau ?â; Robitaille J; Vohl MC; Lemieux S; Laviolette F; Lamarche B	2022	Excluded - not relevant
Explaining Predictive Model Performance: An Experimental Study of Data Preparation and Model Choice.	Ahady Dolatsara H; Chen YJ; Leonard RD; Megahed FM; Jones-Farmer LA	2023	Excluded - not relevant
The Need for Ethnoracial Equity in Artificial Intelligence for Diabetes Management: Review and Recommendations.	Pham Q; Gamble A; Hearn J; Cafazzo JA	2021	Excluded - not relevant
Leveraging clinical data across healthcare institutions for continual learning of predictive risk models.	Amrollahi F; Shashikumar SP; Holder AL; Nemati S	2022	Excluded - not relevant
Derivation of a metabolic signature associated with bacterial meningitis in infants.	Gordon SM; Srinivasan L; Taylor DM; Master SR; Tremoglie MA; Hankeova A; Flannery DD; Abbasi S; Fitzgerald JC; Harris MC	2020	Excluded - not relevant
Gap-App: A sex-distinct AI-based predictor for pancreatic ductal adenocarcinoma survival as a web application open to patients and physicians.	Ojha A; Zhao SJ; Akpunonu B; Zhang JT; Simo KA; Liu JY	2024	Excluded - not relevant
Genetically optimized fuzzy decision trees.	Pedrycz W; Sosnowski ZA	2005	Excluded - not relevant
SAPPNet: students' academic performance prediction during COVID-19 using neural network.	Junejo NUR; Huang Q; Dong X; Wang C; Zeb A; Humayoo M; Zheng G	2024	Excluded - not relevant
Systematic review of sarcomas radiomics studies: Bridging the gap between concepts and clinical applications?	Cromb?© A; Fadli D; Italiano A; Saut O; Buy X; Kind M	2020	Excluded - not relevant
The grammar of interactive explanatory model analysis.	Baniecki H; Parzych D; Biecek P	2023	Excluded - not relevant
Clinical decision support systems for 3-month mortality in elderly patients admitted to ICU with ischemic stroke using interpretable machine learning.	Huang J; Liu X; Jin W	2024	Excluded - not relevant
Cognitive Machine-Learning Algorithm for Cardiac Imaging: A Pilot Study for Differentiating Constrictive Pericarditis From Restrictive Cardiomyopathy.	Sengupta PP; Huang YM; Bansal M; Ashrafi A; Fisher M; Shameer K; Gall W; Dudley JT	2016	Excluded - not relevant
Application and impact of Lasso regression in gastroenterology: A systematic review.	Ali H; Shahzad M; Sarfraz S; Sewell KB; Alqalyoobi S; Mohan BP	2023	Excluded - not relevant
The prognostic value of measures of acid/base balance in pediatric falciparum malaria, compared with other clinical and laboratory parameters.	Newton CR; Valim C; Krishna S; Wypij D; Olola C; Agbenyega T; Taylor TE	2005	Excluded - not relevant
Classifying High-Risk Patients for Persistent Opioid Use After Major Spine Surgery: A Machine-Learning Approach.	Simpson S; Zhong W; Mehdipour S; Armaneous M; Sathish V; Walker N; Said ET; Gabriel RA	2024	Excluded - not relevant
Machine learning models can predict subsequent publication of North American Spine Society (NASS) annual general meeting abstracts.	Abbas A; Olotu O; Bhatia A; Selimovic D; Tajik A; Larouche J; Ahn H; Yee A; Lewis S; Finkelstein J; Toor J	2023	Excluded - not relevant
Prediction of deoxynivalenol contamination in spring oats in Sweden using explainable artificial intelligence.	Wang X; Borjesson T; Wetterlind J; van der Fels-Klerx HJ	2024	Excluded - not relevant
Predictive modeling of anti-malarial molecules inhibiting apicoplast formation.	Jamal S; Periwal V; Scaria V	2013	Excluded - not relevant
Development of CYP3A4 inhibition models: comparisons of machine-learning techniques and molecular descriptors.	Arimoto R; Prasad MA; Gifford EM	2005	Excluded - not relevant
Comparison and development of advanced machine learning tools to predict nonalcoholic fatty liver disease: An extended study.	Liu YX; Liu X; Cen C; Li X; Liu JM; Ming ZY; Yu SF; Tang XF; Zhou L; Yu J; Huang KJ; Zheng SS	2021	Excluded - not relevant
Cost-effectiveness of rapid susceptibility testing against second-line drugs for tuberculosis.	Dowdy DW; van't Hoog A; Shah M; Cobelens F	2014	Excluded - not relevant
Prioritized and predictive intelligence of things enabled waste management model in smart and sustainable environment.	Mishra S; Jena L; Tripathy HK; Gaber T	2022	Excluded - not relevant
A practical computerized decision support system for predicting the severity of Alzheimer's disease of an individual.	Bucholc M; Ding X; Wang H; Glass DH; Prasad G; Maguire LP; Bjourson AJ; McClean PL; Todd S; Finn DP; Wong-Lin K	2019	Excluded - not relevant
Deep Learning for Human Disease Detection, Subtype Classification, and Treatment Response Prediction Using Epigenomic Data.	Nguyen TM; Kim N; Kim DH; Le HL; Piran MJ; Um SJ; Kim JH	2021	Excluded - not relevant
Using echo state networks for classification: A case study in Parkinson's disease diagnosis.	Lacy SE; Smith SL; Lones MA	2018	Excluded - not relevant
A probabilistic learning approach to whole-genome operon prediction.	Craven M; Page D; Shavlik J; Bockhorst J; Glasner J	2000	Excluded - not relevant
Performance evaluation of the machine learning algorithms used in inference mechanism of a medical decision support system.	Bal M; Amasyali MF; Sever H; Kose G; Demirhan A	2014	Excluded - not relevant
Rapid and non-invasive detection of malaria parasites using near-infrared spectroscopy and machine learning.	Sikulu-Lord MT; Edstein MD; Goh B; Lord AR; Travis JA; Dowell FE; Birrell GW; Chavchich M	2024	Excluded - not relevant
A new scheme for strain typing of methicillin-resistant Staphylococcus aureus on the basis of matrix-assisted laser desorption ionization time-of-flight mass spectrometry by using machine learning approach.	Wang HY; Lee TY; Tseng YJ; Liu TP; Huang KY; Chang YT; Chen CH; Lu JJ	2018	Excluded - not relevant
Towards a decision support system for hand dermatology.	Mazzola L; Cavazzina A; Pinciroli F; Bonacina S; Pigatto P; Ayala F; De Pit?† O; Marceglia S	2014	Excluded - not relevant
Predictive models of epilepsy outcomes.	Sheikh S; Jehi L	2024	Excluded - not relevant
How Sophisticated Are Neural Networks Needed to Predict Long-Term Nonadiabatic Dynamics?	Zeng H; Kou Y; Sun X	2024	Excluded - not relevant
Enhancing Coronary Revascularization Decisions: The Promising Role of Large Language Models as a Decision-Support Tool for Multidisciplinary Heart Team.	Sudri K; Motro-Feingold I; Ramon-Gonen R; Barda N; Klang E; Fefer P; Amunts S; Attia ZI; Alkhouli M; Segev A; Cohen-Shelly M; Barbash IM	2024	Excluded - not relevant
Computerized decision support for concurrent utilization review using the HELP system.	Nelson BD; Gardner RM; Hedrick G; Gould P	1994	Excluded - not relevant
Use machine learning to predict pulmonary metastasis of esophageal cancer: a population-based study.	Fang Y; Wan J; Zeng Y	2024	Excluded - not relevant
A Machine Learning Approach for Predicting Biochemical Outcome After PSMA-PET-Guided Salvage Radiotherapy in Recurrent Prostate Cancer After Radical Prostatectomy: Retrospective Study.	Janbain A; Farolfi A; Guenegou-Arnoux A; Romengas L; Scharl S; Fanti S; Serani F; Peeken JC; Katsahian S; Strouthos I; Ferentinos K; Koerber SA; Vogel ME; Combs SE; Vrachimis A; Morganti AG; Spohn SK; Grosu AL; Ceci F; Henkenberens C; Kroeze SG; Guckenberger M; Belka C; Bartenstein P; Hruby G; Emmett L; Omerieh AA; Schmidt-Hegemann NS; Mose L; Aebersold DM; Zamboglou C; Wiegel T; Shelan M	2024	Excluded - not relevant
Development and validation of a machine learning algorithm for predicting diffuse midline glioma, H3 K27-altered, H3 K27 wild-type high-grade glioma, and primary CNS lymphoma of the brain midline in adults.	Lv K; Chen H; Cao X; Du P; Chen J; Liu X; Zhu L; Geng D; Zhang J	2023	Excluded - not relevant
Validation of rules to predict emergent surgical intervention in pediatric trauma patients.	Boatright DH; Byyny RL; Hopkins E; Bakes K; Hissett J; Tunson J; Easter JS; Sasson C; Vogel JA; Bensard D; Haukoos JS	2013	Excluded - not relevant
Deep learning computer-aided detection system for pneumonia in febrile neutropenia patients: a diagnostic cohort study.	Hwang EJ; Lee JH; Kim JH; Lim WH; Goo JM; Park CM	2021	Excluded - not relevant
Enhancing diabetic foot ulcer prediction with machine learning: A focus on Localized examinations.	Xiaoling W; Shengmei Z; BingQian W; Wen L; Shuyan G; Hanbei C; Chenjie Q; Yao D; Jutang L	2024	Excluded - not relevant
Privacy-Preserving Collaborative Prediction using Random Forests.	Giacomelli I; Jha S; Kleiman R; Page D; Yoon K	2019	Excluded - not relevant
Predicting Six-Month Re-Admission Risk in Heart Failure Patients Using Multiple Machine Learning Methods: A Study Based on the Chinese Heart Failure Population Database.	Chen S; Hu W; Yang Y; Cai J; Luo Y; Gong L; Li Y; Si A; Zhang Y; Liu S; Mi B; Pei L; Zhao Y; Chen F	2023	Excluded - not relevant
SepsisLab: Early Sepsis Prediction with Uncertainty Quantification and Active Sensing.	Yin C; Chen PY; Yao B; Wang D; Caterino J; Zhang P	2024	Excluded - not relevant
An evaluation of intelligent prognostic systems for colorectal cancer.	Anand SS; Smith AE; Hamilton PW; Anand JS; Hughes JG; Bartels PH	1999	Excluded - not relevant
LiverColor: An Artificial Intelligence Platform for Liver Graft Assessment.	Piella G; Farr?© N; Esono D; Cordob?©s M?Å; Vzquez-Corral J; Bilbao I; G??mez-Gavara C	2024	Excluded - not relevant
Exploring the influential factors and improvement strategies for digital information literacy among the elderly: An analysis based on integrated learning algorithms.	Kong H; Wang X	2024	Excluded - not relevant
A Kernel Attention-based Transformer Model for Survival Prediction of Heart Disease Patients.	Kaushal P; Singh S; Vijayvergiya R	2024	Excluded - not relevant
Application of interpretable machine learning algorithms to predict distant metastasis in ovarian clear cell carcinoma.	Guo QH; Xie FC; Zhong FM; Wen W; Zhang XR; Yu XJ; Wang XL; Huang B; Li LP; Wang XZ	2024	Excluded - not relevant
Machine learning decision support model for discharge planning in stroke patients.	Cui Y; Xiang L; Zhao P; Chen J; Cheng L; Liao L; Yan M; Zhang X	2024	Excluded - not relevant
Intelligent diagnosis of Kawasaki disease from real-world data using interpretable machine learning models.	Duan Y; Wang R; Huang Z; Chen H; Tang M; Zhou J; Hu Z; Hu W; Chen Z; Qian Q; Wang H	2024	Excluded - not relevant
Examining factors related to low performance of predicting remission in participants with major depressive disorder using neuroimaging data and other clinical features.	Wang J; Wu DD; DeLorenzo C; Yang J	2024	Excluded - not relevant
Predicting leachate impact on groundwater using electrical conductivity and oxidation-reduction potential measurements: An empirical and theoretical approach.	Kim KH; Kim HR; Oh J; Choi J; Park S; Yun ST	2024	Excluded - not relevant
Development and evaluation of a prediction model for peripheral artery disease-related major adverse limb events using novel biomarker data.	Li B; Nassereldine R; Zamzam A; Syed MH; Mamdani M; Al-Omran M; Abdin R; Qadura M	2024	Excluded - not relevant
Time series-based machine learning for forecasting multivariate water quality in full-scale drinking water treatment with various reagent dosages.	Pang H; Ben Y; Cao Y; Qu S; Hu C	2025	Excluded - not relevant
Advanced Machine Learning Models for Predicting Post-Thrombolysis Hemorrhagic Transformation in Acute Ischemic Stroke Patients: A Systematic Review and Meta-Analysis.	Jiang YL; Zhao QS; Li A; Wu ZB; Liu LL; Lin F; Li YF	2024	Excluded - not relevant
Prediction the prognosis of the poisoned patients undergoing hemodialysis using machine learning algorithms.	Rahimi M; Afrash MR; Shadnia S; Mostafazadeh B; Evini PET; Bardsiri MS; Ramezani M	2024	Excluded - not relevant
An unsupervised feature learning framework for basal cell carcinoma image analysis.	Arevalo J; Cruz-Roa A; Arias V; Romero E; Gonzlez FA	2015	Excluded - not relevant
Local-learning-based feature selection for high-dimensional data analysis.	Sun Y; Todorovic S; Goodison S	2010	Excluded - not relevant
HClass: Automatic classification tool for health pathologies using artificial intelligence techniques.	Garcia-Chimeno Y; Garcia-Zapirain B	2015	Excluded - not relevant
The Evolution of Risk Assessment in Spine Surgery: A Narrative Review.	Ton A; Wishart D; Ball JR; Shah I; Murakami K; Ordon MP; Alluri RK; Hah R; Safaee MM	2024	Excluded - not relevant
Unsupervised Detection and Correction of Model Calibration Shift at Test-Time.	Shashikumar SP; Amrollahi F; Nemati S	2023	Excluded - not relevant
Developing predictive models for surgical outcomes in patients with degenerative cervical myelopathy: a comparison of statistical and machine learning approaches.	Song J; Li J; Zhao R; Chu X	2024	Excluded - not relevant
Machine learning for predicting in-hospital mortality in elderly patients with heart failure combined with hypertension: a multicenter retrospective study.	Liu X; Xie Z; Zhang Y; Huang J; Kuang L; Li X; Li H; Zou Y; Xiang T; Yin N; Zhou X; Yu J	2024	Excluded - not relevant
Predicting the Risk of Maxillary Canine Impaction Based on Maxillary Measurements Using Supervised Machine Learning.	de Araujo CM; Freitas PFJ; Ferraz AX; Andreis PKDS; Meger MN; Baratto-Filho F; Augusto Rodenbusch Poletto C; K?ºchler EC; Camargo ES; Schroder AGD	2024	Excluded - not relevant
Manifold ranking based scoring system with its application to cardiac arrest prediction: A retrospective study in emergency department patients.	Liu T; Lin Z; Ong ME; Koh ZX; Pek PP; Yeo YK; Oh BS; Ho AF; Liu N	2015	Excluded - not relevant
Application of artificial intelligence in chronic myeloid leukemia (CML) disease prediction and management: a scoping review.	Ram M; Afrash MR; Moulaei K; Parvin M; Esmaeeli E; Karbasi Z; Heydari S; Sabahi A	2024	Excluded - not relevant
Construction of machine learning diagnostic models for cardiovascular pan-disease based on blood routine and biochemical detection data.	Wang Z; Gu Y; Huang L; Liu S; Chen Q; Yang Y; Hong G; Ning W	2024	Excluded - not relevant
Development and External Validation of a Delirium Prediction Model for Hospitalized Patients With Coronavirus Disease 2019.	Castro VM; Sacks CA; Perlis RH; McCoy TH	2021	Excluded - not relevant
Application of machine learning methods for predicting infant mortality in Rwanda: analysis of Rwanda demographic health survey 2014-15 dataset.	Mfateneza E; Rutayisire PC; Biracyaza E; Musafiri S; Mpabuka WG	2022	Excluded - not relevant
BPAGS: a web application for bacteriocin prediction via feature evaluation using alternating decision tree, genetic algorithm, and linear support vector classifier.	Akhter S; Miller JH	2023	Excluded - not relevant
Dissatisfaction-considered waiting time prediction for outpatients with interpretable machine learning.	Shin J; Lee DA; Kim J; Lim C; Choi BK	2024	Excluded - not relevant
Aid decision algorithms to estimate the risk in congenital heart surgery.	Ruiz-Fernndez D; Monsalve Torra A; Soriano-Pay A; Mar??n-Alonso O; Triana Palencia E	2016	Excluded - not relevant
Development of a Cloud-Based Clinical Decision Support System for Ophthalmology Triage Using Decision Tree Artificial Intelligence.	Tanya SM; Nguyen AX; Buchanan S; Jackman CS	2023	Excluded - not relevant
Predictive modeling of consumer purchase behavior on social media: Integrating theory of planned behavior and machine learning for actionable insights.	Azad MS; Khan SS; Hossain R; Rahman R; Momen S	2023	Excluded - not relevant
Intrusion detection using rough set classification.	Zhang LH; Zhang GH; Zhang J; Bai YC	2004	Excluded - not relevant
Application of a machine learning model for early prediction of in-hospital cardiac arrests: Retrospective observational cohort study.	Socias Cresp?? L; Guti?©rrez Madro?±al L; Fiorella Sarubbo M; Borges-Sa M; Serrano Garc??a A; L??pez Ramos D; Pruenza Garcia-Hinojosa C; Martin Garijo E	2024	Excluded - not relevant
Machine learning-based prediction of transfusion.	Mitterecker A; Hofmann A; Trentino KM; Lloyd A; Leahy MF; Schwarzbauer K; Tschoellitsch T; B??ck C; Hochreiter S; Meier J	2020	Excluded - not relevant
Exploring the Potential of Chatbots in Critical Care Nephrology.	Suppadungsuk S; Thongprayoon C; Miao J; Krisanapan P; Qureshi F; Kashani K; Cheungpasitporn W	2023	Excluded - not relevant
Pancreas Rejection in the Artificial Intelligence Era: New Tool for Signal Patients at Risk.	Vigia E; Ramalhete L; Ribeiro R; Barros I; Chumbinho B; Filipe E; Pena A; Bicho L; Nobre A; Carrelha S; Sobral M; Lamelas J; Coelho JS; Ferreira A; Marques HP	2023	Excluded - not relevant
Automated diagnosis of coronary artery disease based on data mining and fuzzy modeling.	Tsipouras MG; Exarchos TP; Fotiadis DI; Kotsia AP; Vakalis KV; Naka KK; Michalis LK	2008	Excluded - not relevant
Interventional Oncology: 2024 Update.	Geevarghese R; Bodard S; Razakamanantsoa L; Marcelin C; Petre EN; Dohan A; Kastler A; Frandon J; Barral M; Soyer P; Cornelis FH	2024	Excluded - not relevant
A comparison of methods for assessing penetrating trauma on retrospective multi-center data.	Ahmed BA; Matheny ME; Rice PL; Clarke JR; Ogunyemi OI	2009	Excluded - not relevant
Quantitative Imaging Biomarkers in Age-Related Macular Degeneration and Diabetic Eye Disease: A Step Closer to Precision Medicine.	Kalra G; Kar SS; Sevgi DD; Madabhushi A; Srivastava SK; Ehlers JP	2021	Excluded - not relevant
Med-BERT: pretrained contextualized embeddings on large-scale structured electronic health records for disease prediction.	Rasmy L; Xiang Y; Xie Z; Tao C; Zhi D	2021	Excluded - not relevant
Detection of lung cancer with electronic nose using a novel ensemble learning framework.	Liu L; Li W; He Z; Chen W; Liu H; Chen K; Pi X	2021	Excluded - not relevant
Application of irregular and unbalanced data to predict diabetic nephropathy using visualization and feature selection methods.	Cho BH; Yu H; Kim KW; Kim TH; Kim IY; Kim SI	2008	Excluded - not relevant
Breast Lesion Classification with Multiparametric Breast MRI Using Radiomics and Machine Learning: A Comparison with Radiologists' Performance.	Daimiel Naranjo I; Gibbs P; Reiner JS; Lo Gullo R; Thakur SB; Jochelson MS; Thakur N; Baltzer PAT; Helbich TH; Pinker K	2022	Excluded - not relevant
Predicting criminal and violent outcomes in psychiatry: a meta-analysis of diagnostic accuracy.	Watts D; de Azevedo Cardoso T; Librenza-Garcia D; Ballester P; Passos IC; Kessler FHP; Reilly J; Chaimowitz G; Kapczinski F	2022	Excluded - not relevant
Exploring accurate mass measurements in pixel-based chemometrics: Advancing coffee classification with GC-HRMS-A proof of concept study.	Paiva AC; Teixeira CA; Hantao LW	2024	Excluded - not relevant
Predicting functional outcome after nonoperative treatment of proximal humeral fractures involving the surgical neck.	Jacxsens M; Zdravkovic V; Olach M; Urbani E; Jost B; Spross C	2024	Excluded - not relevant
Weakly supervised temporal model for prediction of breast cancer distant recurrence.	Sanyal J; Tariq A; Kurian AW; Rubin D; Banerjee I	2021	Excluded - not relevant
How long will my mouse live? Machine learning approaches for prediction of mouse life span.	Swindell WR; Harper JM; Miller RA	2008	Excluded - not relevant
Using machine learning for sequence-level automated MRI protocol selection in neuroradiology.	Brown AD; Marotta TR	2018	Excluded - not relevant
Automated hippocampal shape analysis predicts the onset of dementia in mild cognitive impairment.	Costafreda SG; Dinov ID; Tu Z; Shi Y; Liu CY; Kloszewska I; Mecocci P; Soininen H; Tsolaki M; Vellas B; Wahlund LO; Spenger C; Toga AW; Lovestone S; Simmons A	2011	Excluded - not relevant
Resting-state brain metabolic fingerprinting clusters (biomarkers) and predictive models for major depression in multiple myeloma patients.	Wang X; Eichhorn J; Haq I; Baghal A	2021	Excluded - not relevant
Diagnostic heuristics in dermatology, part 2: metacognition and other fixes.	Lowenstein EJ; Sidlow R	2018	Excluded - not relevant
Identifying Factors That Affect Patient Survival After Orthotopic Liver Transplant Using Machine-Learning Techniques.	Kazemi A; Kazemi K; Sami A; Sharifian R	2019	Excluded - not relevant
Comprehensive quantitative radiogenomic evaluation reveals novel radiomic subtypes with distinct immune pattern in glioma.	Sun Y; Zhang Y; Gan J; Zhou H; Guo S; Wang X; Zhang C; Zheng W; Zhao X; Li X; Wang L; Ning S	2024	Excluded - not relevant
A qualitative research framework for the design of user-centered displays of explanations for machine learning model predictions in healthcare.	Barda AJ; Horvat CM; Hochheiser H	2020	Excluded - not relevant
Top-down induction of model trees with regression and splitting nodes.	Malerba D; Esposito F; Ceci M; Appice A	2004	Excluded - not relevant
CureMate: A clinical decision support system for breast cancer treatment.	G??mez Del Moral Herranz RM; L??pez Rodr??guez MJ; Seiffert AP; Soto P?©rez-Olivares J; Chiva De Agust??n M; Snchez-Gonzlez P	2024	Excluded - not relevant
Hyper-G: An Artificial Intelligence Tool for Optimal Decision-Making and Management of Blood Glucose Levels in Surgery Patients.	Nair AA; Velagapudi M; Behara L; Venigandla R; Fong CT; Horibe M; Nair BG	2019	Excluded - not relevant
An explainable predictive model for suicide attempt risk using an ensemble learning and Shapley Additive Explanations (SHAP) approach.	Nordin N; Zainol Z; Mohd Noor MH; Chan LF	2023	Excluded - not relevant
Model selection for a medical diagnostic decision support system: a breast cancer detection case.	West D; West V	2000	Excluded - not relevant
Prediction of Dynamic Toxicity of Nanoparticles Using Machine Learning.	Khokhlov I; Legashev L; Bolodurina I; Shukhman A; Shoshin D; Kolesnik S	2024	Excluded - not relevant
Entropy-driven decision tree building for decision support in gastroenterology.	Bertolini S; Maoli A; Rauch G; Giacomini M	2013	Excluded - not relevant
Intraoperative Periprosthetic Fractures in Total Hip Arthroplasty: A 1.6-Million-Patient Analysis of Complications, Costs, and the Challenges in AI-Based Prediction.	Maman D; Steinfeld Y; Yonai Y; Fournier L; Bar O; Safir O; Berkovich Y	2024	Excluded - not relevant
Epithelium Zernike Indices and Artificial Intelligence Can Differentiate Epithelial Remodeling Between Flap and Flapless Refractive Procedures.	Khamar P; Chandapura R; Shetty R; Dadachanji Z; Kundu G; Patel Y; Nuijts RMMA; Sinha Roy A	2020	Excluded - not relevant
Predicting One-year Recurrence of HCC based on Gadoxetic Acid-enhanced MRI by Machine Learning Models.	Lin Y; Wang J; Chen Y; Zhou X; Tang M; Chen M; Song C; Xu D; Peng Z; Feng ST; Zhou C; Dong Z	2024	Excluded - not relevant
Towards Interpretable Machine Learning in EEG Analysis.	Mortaga M; Brenner A; Kutafina E	2021	Excluded - not relevant
Developing deep learning methods for classification of teeth in dental panoramic radiography.	Yilmaz S; Tasyurek M; Amuk M; Celik M; Canger EM	2024	Excluded - not relevant
Predictive Models on the Rise, But Do They Work for Health Care?	Mertz L	2020	Excluded - not relevant
A Comparative Study for the Prediction of the Compressive Strength of Self-Compacting Concrete Modified with Fly Ash.	Farooq F; Czarnecki S; Niewiadomski P; Aslam F; Alabduljabbar H; Ostrowski KA; ?öliwa-Wieczorek K; Nowobilski T; Malazdrewicz S	2021	Excluded - not relevant
Risk Prediction Model for Chronic Kidney Disease in Thailand Using Artificial Intelligence and SHAP.	Tsai MC; Lojanapiwat B; Chang CC; Noppakun K; Khumrin P; Li SH; Lee CY; Lee HC; Khwanngern K	2023	Excluded - not relevant
Predicting perinatal outcomes in women affected by COVID-19: An artificial intelligence (AI) approach.	Yousif MG; Zeiny L; Tawfeeq S; Al-Amran F; Sadeq AM; Al-Jumeily D	2023	Excluded - not relevant
Prediction of lactate concentrations after cardiac surgery using machine learning and deep learning approaches.	Kobayashi Y; Peng YC; Yu E; Bush B; Jung YH; Murphy Z; Goeddel L; Whitman G; Venkataraman A; Brown CH 4th	2023	Excluded - not relevant
A hybrid feature weighted attention based deep learning approach for an intrusion detection system using the random forest algorithm.	Hashmi A; Barukab OM; Hamza Osman A	2024	Excluded - not relevant
Clinical decision support systems for improving diagnostic accuracy and achieving precision medicine.	Castaneda C; Nalley K; Mannion C; Bhattacharyya P; Blake P; Pecora A; Goy A; Suh KS	2015	Excluded - not relevant
Pretreatment Computed Tomography-Based Machine Learning Models to Predict Outcomes in Hepatocellular Carcinoma Patients who Received Combined Treatment of Trans-Arterial Chemoembolization and Tyrosine Kinase Inhibitor.	Ren Q; Zhu P; Li C; Yan M; Liu S; Zheng C; Xia X	2022	Excluded - not relevant
Scalable and accurate deep learning with electronic health records.	Rajkomar A; Oren E; Chen K; Dai AM; Hajaj N; Hardt M; Liu PJ; Liu X; Marcus J; Sun M; Sundberg P; Yee H; Zhang K; Zhang Y; Flores G; Duggan GE; Irvine J; Le Q; Litsch K; Mossin A; Tansuwan J; Wang D; Wexler J; Wilson J; Ludwig D; Volchenboum SL; Chou K; Pearson M; Madabushi S; Shah NH; Butte AJ; Howell MD; Cui C; Corrado GS; Dean J	2018	Excluded - not relevant
Identifying risk of stillbirth using machine learning.	Cersonsky TEK; Ayala NK; Pinar H; Dudley DJ; Saade GR; Silver RM; Lewkowitz AK	2023	Excluded - not relevant
Machine learning for predicting the response of breast cancer to neoadjuvant chemotherapy.	Mani S; Chen Y; Li X; Arlinghaus L; Chakravarthy AB; Abramson V; Bhave SR; Levy MA; Xu H; Yankeelov TE	2013	Excluded - not relevant
Evaluating methods for classifying expression data.	Man MZ; Dyson G; Johnson K; Liao B	2004	Excluded - not relevant
Prediction of acute kidney injury in patients with femoral neck fracture utilizing machine learning.	Liu J; Xu L; Zhu E; Han C; Ai Z	2022	Excluded - not relevant
SSP: Early prediction of sepsis using fully connected LSTM-CNN model.	Rafiei A; Rezaee A; Hajati F; Gheisari S; Golzan M	2021	Excluded - not relevant
Predicting Nondiagnostic Home Sleep Apnea Tests Using Machine Learning.	Stretch R; Ryden A; Fung CH; Martires J; Liu S; Balasubramanian V; Saedi B; Hwang D; Martin JL; Della Penna N; Zeidler MR	2019	Excluded - not relevant
Clinically Applicable Machine Learning Approaches to Identify Attributes of Chronic Kidney Disease (CKD) for Use in Low-Cost Diagnostic Screening.	Rashed-Al-Mahfuz M; Haque A; Azad A; Alyami SA; Quinn JMW; Moni MA	2021	Excluded - not relevant
A Prognostic Model of Surgical Site Infection Using Daily Clinical Wound Assessment.	Sanger PC; van Ramshorst GH; Mercan E; Huang S; Hartzler AL; Armstrong CA; Lordon RJ; Lober WB; Evans HL	2016	Excluded - not relevant
Machine learning algorithms to predict early pregnancy loss after in vitro fertilization-embryo transfer with fetal heart rate as a strong predictor.	Liu L; Jiao Y; Li X; Ouyang Y; Shi D	2020	Excluded - not relevant
On optimal settings of classification tree ensembles for medical decision support.	Budnik M; Krawczyk B	2013	Excluded - not relevant
Learning ensemble classifiers for diabetic retinopathy assessment.	Saleh E; B?Çaszczy?Ñski J; Moreno A; Valls A; Romero-Aroca P; de la Riva-Fernndez S; S?Çowi?Ñski R	2018	Excluded - not relevant
Evaluation of preoperative difficult airway prediction methods for adult patients without obvious airway abnormalities: a systematic review and meta-analysis.	Wang Z; Jin Y; Zheng Y; Chen H; Feng J; Sun J	2024	Excluded - not relevant
Differentiation of intestinal tuberculosis and Crohn's disease through an explainable machine learning method.	Weng F; Meng Y; Lu F; Wang Y; Wang W; Xu L; Cheng D; Zhu J	2022	Excluded - not relevant
Establishment of a machine learning predictive model for non-alcoholic fatty liver disease: A longitudinal cohort study.	Cao T; Zhu Q; Tong C; Halengbieke A; Ni X; Tang J; Han Y; Li Q; Yang X	2024	Excluded - not relevant
An artificial intelligent algorithm for tumor detection in screening mammogram.	Zheng L; Chan AK	2001	Excluded - not relevant
Prediction of Alzheimer's disease dementia with MRI beyond the short-term: Implications for the design of predictive models.	Moscoso A; Silva-Rodr??guez J; Aldrey JM; Cort?©s J; Fernndez-Ferreiro A; G??mez-Lado N; Ruibal ?Å; Aguiar P	2019	Excluded - not relevant
Decision-support systems in dentistry.	White SC	1996	Excluded - not relevant
CT-based radiomic features to predict pathological response in rectal cancer: A retrospective cohort study.	Yuan Z; Frazer M; Zhang GG; Latifi K; Moros EG; Feygelman V; Felder S; Sanchez J; Dessureault S; Imanirad I; Kim RD; Harrison LB; Hoffe SE; Frakes JM	2020	Excluded - not relevant
Predicting Reduction Mammaplasty Total Resection Weight With Machine Learning.	Seu MY; Rezania N; Murray CE; Qiao MT; Arnold S; Siotos C; Ferraro J; Jazayeri HE; Hood K; Shenaq D; Kokosis G	2024	Excluded - not relevant
Predicting the Ability of Wounds to Heal Given Any Burn Size and Fluid Volume: An Analytical Approach.	Liu NT; Rizzo JA; Shields BA; Serio-Melvin ML; Christy RJ; Salinas J	2018	Excluded - not relevant
A multimarker approach for the prediction of coronary artery disease: cost-effectiveness analysis.	Lakiƒá D; Bogavac-Stanojeviƒá N; Jeliƒá-Ivanoviƒá Z; Kotur-Stevuljeviƒá J; Spasiƒá S; Kos M	2010	Excluded - not relevant
Classification integration and reclassification using constraint databases.	Revesz P; Triplet T	2010	Excluded - not relevant
The use of machine and deep learning to model the relationship between discomfort temperature and labor productivity loss among petrochemical workers.	Zhang Y; Chen Y; Su Q; Huang X; Li Q; Yang Y; Zhang Z; Chen J; Xiao Z; Xu R; Zu Q; Du S; Zheng W; Ye W; Xiang J	2024	Excluded - not relevant
Optimal Dimensioning of Retaining Walls Using Explainable Ensemble Learning Algorithms.	Bekda?ü G; Cakiroglu C; Kim S; Geem ZW	2022	Excluded - not relevant
Prediction of Adverse Drug Reactions by Combining Biomedical Tripartite Network and Graph Representation Model.	Xue R; Liao J; Shao X; Han K; Long J; Shao L; Ai N; Fan X	2020	Excluded - not relevant
Diabetic foot disease: grading inflammation by apolipoprotein A-I, C-reactive protein and serum amyloid A.	Wang W; Zhang Y; Liao Y; Wu J; Zhou L; Tang Y; Cao Y; Metzmann E; Wang R	2014	Excluded - not relevant
Predictive Models for the Medical Diagnosis of Dengue: A Case Study in Paraguay.	Mello-Romn JD; Mello-Romn JC; G??mez-Guerrero S; Garc??a-Torres M	2019	Excluded - not relevant
Balancing accuracy and Interpretability: An R package assessing complex relationships beyond the Cox model and applications to clinical prediction.	Shamsutdinova D; Stamate D; Stahl D	2025	Excluded - not relevant
LEAD: a methodology for learning efficient approaches to medical diagnosis.	Fakih SJ; Das TK	2006	Excluded - not relevant
Deep Learning for Improved Risk Prediction in Surgical Outcomes.	Jalali A; Lonsdale H; Do N; Peck J; Gupta M; Kutty S; Ghazarian SR; Jacobs JP; Rehman M; Ahumada LM	2020	Excluded - not relevant
Machine learning-based models to predict the need for neurosurgical intervention after moderate traumatic brain injury.	Habibzadeh A; Khademolhosseini S; Kouhpayeh A; Niakan A; Asadi MA; Ghasemi H; Tabrizi R; Taheri R; Khalili HA	2023	Excluded - not relevant
Longitudinal Analysis of Risk Factors for Pulmonary Function Decline in Chronic Lung Diseases Over Five Years.	Li L; Meng J; Chen J	2024	Excluded - not relevant
Archimedes Optimization Algorithm-Based Feature Selection with Hybrid Deep-Learning-Based Churn Prediction in Telecom Industries.	Mengash HA; Alruwais N; Kouki F; Singla C; Abd Elhameed ES; Mahmud A	2023	Excluded - not relevant
Predictive models for charitable giving using machine learning techniques.	Farrokhvar L; Ansari A; Kamali B	2018	Excluded - not relevant
Machine Learning Enables Accurate and Rapid Prediction of Active Molecules Against Breast Cancer Cells.	He S; Zhao D; Ling Y; Cai H; Cai Y; Zhang J; Wang L	2021	Excluded - not relevant
Structure-based predictive models for allosteric hot spots.	Demerdash ON; Daily MD; Mitchell JC	2009	Excluded - not relevant
Computational prediction of blood-brain barrier permeability using decision tree induction.	Suenderhauf C; Hammann F; Huwyler J	2012	Excluded - not relevant
Predicting Discharge Disposition Following Meningioma Resection Using a Multi-Institutional Natural Language Processing Model.	Muhlestein WE; Monsour MA; Friedman GN; Zinzuwadia A; Zachariah MA; Coumans JV; Carter BS; Chambless LB	2021	Excluded - not relevant
Machine-learning predictive model of pregnancy-induced hypertension in the first trimester.	Chen Y; Huang X; Wu S; Guo P; Huang J; Zhou L; Tan X	2023	Excluded - not relevant
Machine learning model based on RCA-PDCA nursing methods and differentiating factors to predict hypotension during cesarean section surgery.	Yang X; Li YM; Wang Q; Li R; Zhang P	2024	Excluded - not relevant
Prediction of hospital no-show appointments through artificial intelligence algorithms.	AlMuhaideb S; Alswailem O; Alsubaie N; Ferwana I; Alnajem A	2019	Excluded - not relevant
Improving visual communication of discriminative accuracy for predictive models: the probability threshold plot.	Johnston SS; Fortin S; Kalsekar I; Reps J; Coplan P	2021	Excluded - not relevant
Machine learning models effectively distinguish attention-deficit/hyperactivity disorder using event-related potentials.	Ghasemi E; Ebrahimi M; Ebrahimie E	2022	Excluded - not relevant
Implementation of Artificial Intelligence-Based Clinical Decision Support to Reduce Hospital Readmissions at a Regional Hospital.	Romero-Brufau S; Wyatt KD; Boyum P; Mickelson M; Moore M; Cognetta-Rieke C	2020	Excluded - not relevant
Developing a machine learning model to detect diagnostic uncertainty in clinical documentation.	Marshall TL; Nickels LC; Brady PW; Edgerton EJ; Lee JJ; Hagedorn PA	2023	Excluded - not relevant
Deep learning-based predictive models for forex market trends: Practical implementation and performance evaluation.	Nguyen PD; Thao NN; Kim Chi DT; Nguyen HC; Mach BN; Nguyen TQ	2024	Excluded - not relevant
Improvement of adequate use of warfarin for the elderly using decision tree-based approaches.	Liu KE; Lo CL; Hu YH	2014	Excluded - not relevant
Exploring Associations of Preoperative Physical Performance With Postoperative Outcomes After Lumbar Spinal Fusion: A Machine Learning Approach.	Janssen ER; Osong B; van Soest J; Dekker A; van Meeteren NL; Willems PC; Punt IM	2021	Excluded - not relevant
Correlation technique and least square support vector machine combine for frequency domain based ECG beat classification.	Dutta S; Chatterjee A; Munshi S	2010	Excluded - not relevant
Evaluation of machine learning methods to stroke outcome prediction using a nationwide disease registry.	Lin CH; Hsu KC; Johnson KR; Fann YC; Tsai CH; Sun Y; Lien LM; Chang WL; Chen PL; Lin CL; Hsu CY	2020	Excluded - not relevant
Effective clinical decision support implementation using a multi filter and wrapper optimisation model for Internet of Things based healthcare data.	Robert Vincent ACS; Sengan S	2024	Excluded - not relevant
To Generate an Ensemble Model for Women Thyroid Prediction Using Data Mining Techniques.	Yadav DC; Pal S	2019	Excluded - not relevant
An Interpretable Approach with Explainable AI for Heart Stroke Prediction.	Srinivasu PN; Sirisha U; Sandeep K; Praveen SP; Maguluri LP; Bikku T	2024	Excluded - not relevant
Framework for the Development of Data-Driven Mamdani-Type Fuzzy Clinical Decision Support Systems.	Hernndez-Julio YF; Prieto-Guevara MJ; Nieto-Bernal W; Meri?±o-Fuentes I; Guerrero-Avenda?±o A	2019	Excluded - not relevant
Prediction in medicine by integrating regression trees into regression analysis with optimal scaling.	Dusseldorp E; Meulman JJ	2001	Excluded - not relevant
Structure-based prediction of T cell receptor:peptide-MHC interactions.	Bradley P	2023	Excluded - not relevant
Developing a dengue forecast model using machine learning: A case study in China.	Guo P; Liu T; Zhang Q; Wang L; Xiao J; Luo G; Li Z; He J; Zhang Y; Ma W	2017	Excluded - not relevant
Predicting mortality in hemodialysis patients using machine learning analysis.	Garcia-Montemayor V; Martin-Malo A; Barbieri C; Bellocchio F; Soriano S; Pendon-Ruiz de Mier V; Molina IR; Aljama P; Rodriguez M	2021	Excluded - not relevant
Development of a Clinical Forecasting Model to Predict Comorbid Depression Among Diabetes Patients and an Application in Depression Screening Policy Making.	Jin H; Wu S; Di Capua P	2015	Excluded - not relevant
Predictive value of magnetic resonance imaging radiomics-based machine learning for disease progression in patients with high-grade glioma.	Li Z; Chen L; Song Y; Dai G; Duan L; Luo Y; Wang G; Xiao Q; Li G; Bai S	2023	Excluded - not relevant
Prediction of Future Parkinson Disease Using Plasma Proteins Combined With Clinical-Demographic Measures.	You J; Wang L; Wang Y; Kang J; Yu J; Cheng W; Feng J	2024	Excluded - not relevant
Multiphase CT-based prediction of Child-Pugh classification: a machine learning approach.	Th?ºring J; Rippel O; Haarburger C; Merhof D; Schad P; Bruners P; Kuhl CK; Truhn D	2020	Excluded - not relevant
[Risk communication: a social construction.].	Collecchia G	2020	Excluded - not relevant
Development and evaluation of predictive alerts for hemodynamic instability in ICU patients.	Eshelman LJ; Lee KP; Frassica JJ; Zong W; Nielsen L; Saeed M	2008	Excluded - not relevant
Leveraging TCGA gene expression data to build predictive models for cancer drug response.	Clayton EA; Pujol TA; McDonald JF; Qiu P	2020	Excluded - not relevant
Automated prediction of acute promyelocytic leukemia from flow cytometry data using a graph neural network pipeline.	Cox AM; Kim D; Garc??a R; Fuda FS; Weinberg OK; Chen W	2024	Excluded - not relevant
Automatically explaining machine learning prediction results: a demonstration on type 2 diabetes risk prediction.	Luo G	2016	Excluded - not relevant
Does machine learning have a high performance to predict obesity among adults and older adults? A systematic review and meta-analysis.	Delpino FM; Costa ?ÇK; C?©sar do Nascimento M; Dias Moura HS; Geremias Dos Santos H; Wichmann RM; Porto Chiavegatto Filho AD; Arc?™ncio RA; Nunes BP	2024	Excluded - not relevant
Radiomics to better characterize small renal masses.	Kuusk T; Neves JB; Tran M; Bex A	2021	Excluded - not relevant
Machine Learning Identifies Chemical Characteristics That Promote Enzyme Catalysis.	Bonk BM; Weis JW; Tidor B	2019	Excluded - not relevant
Machine Learning Predictive Models for Coronary Artery Disease.	Muhammad LJ; Al-Shourbaji I; Haruna AA; Mohammed IA; Ahmad A; Jibrin MB	2021	Excluded - not relevant
A reliable diabetic retinopathy grading via transfer learning and ensemble learning with quadratic weighted kappa metric.	Chilukoti SV; Shan L; Tida VS; Maida AS; Hei X	2024	Excluded - not relevant
Predicting Drug-Induced Liver Injury with Bayesian Machine Learning.	Williams DP; Lazic SE; Foster AJ; Semenova E; Morgan P	2020	Excluded - not relevant
Analyzing drop coalescence in microfluidic devices with a deep learning generative model.	Zhu K; Cheng S; Kovalchuk N; Simmons M; Guo YK; Matar OK; Arcucci R	2023	Excluded - not relevant
Can we predict discordant RECIST 1.1 evaluations in double read clinical trials?	Beaumont H; Iannessi A	2023	Excluded - not relevant
Cross-validation of predictive models for functional recovery after post-stroke rehabilitation.	Campagnini S; Liuzzi P; Mannini A; Basagni B; Macchi C; Carrozza MC; Cecchi F	2022	Excluded - not relevant
Deep-learning based detection of COVID-19 using lung ultrasound imagery.	Diaz-Escobar J; Ord???±ez-Guill?©n NE; Villarreal-Reyes S; Galaviz-Mosqueda A; Kober V; Rivera-Rodriguez R; Lozano Rizk JE	2021	Excluded - not relevant
A new machine learning model based on induction of rules for autism detection.	Thabtah F; Peebles D	2020	Excluded - not relevant
Predicting diabetes in adults: identifying important features in unbalanced data over a 5-year cohort study using machine learning algorithm.	Talebi Moghaddam M; Jahani Y; Arefzadeh Z; Dehghan A; Khaleghi M; Sharafi M; Nikfar G	2024	Excluded - not relevant
Development and validation of a mathematical model to simulate human cardiovascular and respiratory responses to battlefield trauma.	Jin X; Laxminarayan S; Nagaraja S; Wallqvist A; Reifman J	2023	Excluded - not relevant
Non-invasive multimodal CT deep learning biomarker to predict pathological complete response of non-small cell lung cancer following neoadjuvant immunochemotherapy: a multicenter study.	Ye G; Wu G; Qi Y; Li K; Wang M; Zhang C; Li F; Wee L; Dekker A; Han C; Liu Z; Liao Y; Shi Z	2024	Excluded - not relevant
A machine-learning-based algorithm improves prediction of preeclampsia-associated adverse outcomes.	Schmidt LJ; Rieger O; Neznansky M; Hackel??er M; Dr??ge LA; Henrich W; Higgins D; Verlohren S	2022	Excluded - not relevant
Two machine learning methods identify a metastasis-related prognostic model that predicts overall survival in medulloblastoma patients.	Chen K; Huang B; Yan S; Xu S; Li K; Zhang K; Wang Q; Zhuang Z; Wei L; Zhang Y; Liu M; Lian H; Zhong C	2020	Excluded - not relevant
Stochastic subset selection for learning with kernel machines.	Rhinelander J; Liu XP	2012	Excluded - not relevant
AllerTOP v.2--a server for in silico prediction of allergens.	Dimitrov I; Bangov I; Flower DR; Doytchinova I	2014	Excluded - not relevant
Censoring weighted separate-and-conquer rule induction from survival data.	Wr??bel ?Å; Sikora M	2014	Excluded - not relevant
Economic impact of mortality prediction by predictive model at first and second treatment for bovine respiratory disease.	Heinen L; White BJ; Larson RL; Kopp D; Pendell DL	2024	Excluded - not relevant
Developing nonlinear k-nearest neighbors classification algorithms to identify patients at high risk of increased length of hospital stay following spine surgery.	Shahrestani S; Chan AK; Bisson EF; Bydon M; Glassman SD; Foley KT; Shaffrey CI; Potts EA; Shaffrey ME; Coric D; Knightly JJ; Park P; Wang MY; Fu KM; Slotkin JR; Asher AL; Virk MS; Michalopoulos GD; Guan J; Haid RW; Agarwal N; Chou D; Mummaneni PV	2023	Excluded - not relevant
Predicting Short-Term Survival after Gross Total or Near Total Resection in Glioblastomas by Machine Learning-Based Radiomic Analysis of Preoperative MRI.	Cepeda S; P?©rez-Nu?±ez A; Garc??a-Garc??a S; Garc??a-P?©rez D; Arrese I; Jim?©nez-Roldn L; Garc??a-Galindo M; Gonzlez P; Velasco-Casares M; Zamora T; Sarabia R	2021	Excluded - not relevant
Predicting Clinical Outcomes in Colorectal Cancer Using Machine Learning.	Gr?ºndner J; Prokosch HU; St?ºrzl M; Croner R; Christoph J; Toddenroth D	2018	Excluded - not relevant
Integrative artificial intelligence models for Australian coastal sediment lead prediction: An investigation of in-situ measurements and meteorological parameters effects.	Bhagat SK; Tiyasha T; Kumar A; Malik T; Jawad AH; Khedher KM; Deo RC; Yaseen ZM	2022	Excluded - not relevant
Clinical utility of pre-endoscopy risk scores in upper gastrointestinal bleeding.	Tham J; Stanley A	2019	Excluded - not relevant
An Explainable Prediction for Dietary-Related Diseases via Language Models.	Choi I; Kim J; Kim WC	2024	Excluded - not relevant
The data mining and high-performance network model of tourism electronic word of mouth for analysis of factors influencing tourists' purchasing behavior.	Chen W	2024	Excluded - not relevant
pBRICS: A Novel Fragmentation Method for Explainable Property Prediction of Drug-Like Small Molecules.	Vangala SR; Krishnan SR; Bung N; Srinivasan R; Roy A	2023	Excluded - not relevant
Federated Random Forests can improve local performance of predictive models for various healthcare applications.	Hauschild AC; Lemanczyk M; Matschinske J; Frisch T; Zolotareva O; Holzinger A; Baumbach J; Heider D	2022	Excluded - not relevant
Integrative Predictive Models of Computed Tomography Texture Parameters and Hematological Parameters for Lymph Node Metastasis in Lung Adenocarcinomas.	Chen W; Xu M; Sun Y; Ji C; Chen L; Liu S; Zhou K; Zhou Z	2022	Excluded - not relevant
Predicting need for hospital admission in patients with traumatic brain injury or skull fractures identified on CT imaging: a machine learning approach.	Marincowitz C; Paton L; Lecky F; Tiffin P	2022	Excluded - not relevant
Problematic internet use (PIU): Associations with the impulsive-compulsive spectrum. An application of machine learning in psychiatry.	Ioannidis K; Chamberlain SR; Treder MS; Kiraly F; Leppink EW; Redden SA; Stein DJ; Lochner C; Grant JE	2016	Excluded - not relevant
Predicting the graft survival for heart-lung transplantation patients: an integrated data mining methodology.	Oztekin A; Delen D; Kong ZJ	2009	Excluded - not relevant
Predicting early-stage coronary artery disease using machine learning and routine clinical biomarkers improved by augmented virtual data.	Koloi A; Loukas VS; Hourican C; Sakellarios AI; Quax R; Mishra PP; Lehtim?§ki T; Raitakari OT; Papaloukas C; Bosch JA; M?§rz W; Fotiadis DI	2024	Excluded - not relevant
Supervised embedding of textual predictors with applications in clinical diagnostics for pediatric cardiology.	Perry TE; Zha H; Zhou K; Frias P; Zeng D; Braunstein M	2014	Excluded - not relevant
COVID-19 from symptoms to prediction: A statistical and machine learning approach.	Fakieh B; Saleem F	2024	Excluded - not relevant
Robust diagnostic classification via Q-learning.	Ardulov V; Martinez VR; Somandepalli K; Zheng S; Salzman E; Lord C; Bishop S; Narayanan S	2021	Excluded - not relevant
Radiomics features on non-contrast-enhanced CT scan can precisely classify AVM-related hematomas from other spontaneous intraparenchymal hematoma types.	Zhang Y; Zhang B; Liang F; Liang S; Yan P; Ma C; Liu A; Guo F; Jiang C	2019	Excluded - not relevant
Clinically applicable approach for predicting mechanical ventilation in patients with COVID-19.	Douville NJ; Douville CB; Mentz G; Mathis MR; Pancaro C; Tremper KK; Engoren M	2021	Excluded - not relevant
Distributed learning: Developing a predictive model based on data from multiple hospitals without data leaving the hospital - A real life proof of concept.	Jochems A; Deist TM; van Soest J; Eble M; Bulens P; Coucke P; Dries W; Lambin P; Dekker A	2016	Excluded - not relevant
Accurate space-group prediction from composition.	Venkatraman V; Carvalho PA	2024	Excluded - not relevant
eXiT*CBR: A framework for case-based medical diagnosis development and experimentation.	L??pez B; Pous C; Gay P; Pla A; Sanz J; Brunet J	2011	Excluded - not relevant
Machine Learning Models for Predicting Adverse Pregnancy Outcomes in Pregnant Women with Systemic Lupus Erythematosus.	Hao X; Zheng D; Khan M; Wang L; H?§m?§l?§inen T; Cong F; Xu H; Song K	2023	Excluded - not relevant
Supervised machine learning models applied to disease diagnosis and prognosis.	Mariani MC; Tweneboah OK; Bhuiyan MAM	2019	Excluded - not relevant
Potential of radiomics analysis and machine learning for predicting brain metastasis in newly diagnosed lung cancer patients.	Yichu S; Fei L; Ying L; Youyou X	2024	Excluded - not relevant
Introducing artificial MOFs for improved machine learning predictions: Identification of top-performing materials for methane storage.	Fanourgakis GS; Gkagkas K; Froudakis G	2022	Excluded - not relevant
Role of MRI radiomics for the prediction of MYCN amplification in neuroblastomas.	Ghosh A; Yekeler E; Teixeira SR; Dalal D; States L	2023	Excluded - not relevant
Radiomics features on non-contrast computed tomography predict early enlargement of spontaneous intracerebral hemorrhage.	Li H; Xie Y; Wang X; Chen F; Sun J; Jiang X	2019	Excluded - not relevant
Combining Clinical-Radiomics Features With Machine Learning Methods for Building Models to Predict Postoperative Recurrence in Patients With Chronic Subdural Hematoma: Retrospective Cohort Study.	Fang C; Ji X; Pan Y; Xie G; Zhang H; Li S; Wan J	2024	Excluded - not relevant
Predicting recurrent gestational diabetes mellitus using artificial intelligence models: a retrospective cohort study.	Chen M; Xu W; Guo Y; Yan J	2024	Excluded - not relevant
Predictive Models of Life Satisfaction in Older People: A Machine Learning Approach.	Shen X; Yin F; Jiao C	2023	Excluded - not relevant
Deep learning analysis of breast MRIs for prediction of occult invasive disease in ductal carcinoma in situ.	Zhu Z; Harowicz M; Zhang J; Saha A; Grimm LJ; Hwang ES; Mazurowski MA	2019	Excluded - not relevant
Spectral segmentation via midlevel cues integrating geodesic and intensity.	Lu H; Zhang R; Li S; Li X	2013	Excluded - not relevant
Predicting the COVID-19 infection with fourteen clinical features using machine learning classification algorithms.	Arpaci I; Huang S; Al-Emran M; Al-Kabi MN; Peng M	2021	Excluded - not relevant
Artificial Neural Networks to Predict Metabolic Syndrome without Invasive Methods in Adolescents.	J??nior AC; Fran?ßa AK; Santos ED; Silveira V; Santos AD	2024	Excluded - not relevant
Clinical decision support system to assess the risk of sepsis using Tree Augmented Bayesian networks and electronic medical record data.	Gupta A; Liu T; Shepherd S	2020	Excluded - not relevant
Predicting Prostate Cancer Upgrading of Biopsy Gleason Grade Group at Radical Prostatectomy Using Machine Learning-Assisted Decision-Support Models.	Liu H; Tang K; Peng E; Wang L; Xia D; Chen Z	2020	Excluded - not relevant
A clinical decision-support system for dengue based on fuzzy cognitive maps.	Hoyos W; Aguilar J; Toro M	2022	Excluded - not relevant
Optimization of resources in intelligent electronic health systems based on internet of things to predict heart diseases via artificial neural network.	Liao Y; Tang Z; Gao K; Trik M	2024	Excluded - not relevant
Machine learning-assisted decision-support models to better predict patients with calculous pyonephrosis.	Liu H; Wang X; Tang K; Peng E; Xia D; Chen Z	2021	Excluded - not relevant
Factors Influencing Clinician Trust in Predictive Clinical Decision Support Systems for In-Hospital Deterioration: Qualitative Descriptive Study.	Schwartz JM; George M; Rossetti SC; Dykes PC; Minshall SR; Lucas E; Cato KD	2022	Excluded - not relevant
A cost-aware framework for the development of AI models for healthcare applications.	Erion G; Janizek JD; Hudelson C; Utarnachitt RB; McCoy AM; Sayre MR; White NJ; Lee SI	2022	Excluded - not relevant
Utility of Blood Cellular Indices in the Risk Stratification of Patients Presenting with Acute Pulmonary Embolism.	Slajus B; Brailovsky Y; Darwish I; Fareed J; Darki A	2021	Excluded - not relevant
Dynamic Bayesian networks for prediction of health status and treatment effect in patients with chronic lymphocytic leukemia.	Ladyzynski P; Molik M; Foltynski P	2022	Excluded - not relevant
Prediction of autism spectrum disorder diagnosis using nonlinear measures of language-related EEG at 6 and 12 months.	Peck FC; Gabard-Durnam LJ; Wilkinson CL; Bosl W; Tager-Flusberg H; Nelson CA	2021	Excluded - not relevant
Prediction of COVID-19 Hospital Length of Stay and Risk of Death Using Artificial Intelligence-Based Modeling.	Mahboub B; Bataineh MTA; Alshraideh H; Hamoudi R; Salameh L; Shamayleh A	2021	Excluded - not relevant
Using Machine Learning (ML) Models to Predict Risk of Venous Thromboembolism (VTE) Following Spine Surgery.	Katiyar P; Chase H; Lenke LG; Weidenbaum M; Sardar ZM	2023	Excluded - not relevant
Easy to use and validated predictive models to identify beneficiaries experiencing homelessness in Medicaid administrative data.	Pourat N; Yue D; Chen X; Zhou W; O'Masta B	2023	Excluded - not relevant
Including isolated aphasia improves sensitivity and negative predicative value for large vessel occlusion screening.	Joiner L; Ryan J; Fiesta M	2024	Excluded - not relevant
Intelligent diagnosis of jaundice with dynamic uncertain causality graph model.	Hao SR; Geng SC; Fan LX; Chen JJ; Zhang Q; Li LJ	2017	Excluded - not relevant
Development and rigorous validation of antimalarial predictive models using machine learning approaches.	Danishuddin; Madhukar G; Malik MZ; Subbarao N	2019	Excluded - not relevant
Survival analysis of patients with high-grade gliomas based on data mining of imaging variables.	Zacharaki EI; Morita N; Bhatt P; O'Rourke DM; Melhem ER; Davatzikos C	2012	Excluded - not relevant
Benchmarking missing-values approaches for predictive models on health databases.	Perez-Lebel A; Varoquaux G; Le Morvan M; Josse J; Poline JB	2022	Excluded - not relevant
Machine Learning to Predict Pregnancy in Dairy Cows: An Approach Integrating Automated Activity Monitoring and On-Farm Data.	Marques TC; Marques LR; Fernandes PB; de Lima FS; do Prado Paim T; Le?£o KM	2024	Excluded - not relevant
Healthcare Big Data in Hong Kong: Development and Implementation of Artificial Intelligence-Enhanced Predictive Models for Risk Stratification.	Tse G; Lee Q; Chou OHI; Chung CT; Lee S; Chan JSK; Li G; Kaur N; Roever L; Liu H; Liu T; Zhou J	2024	Excluded - not relevant
Prediction of a Multi-Gene Assay (Oncotype DX and Mammaprint) Recurrence Risk Group Using Machine Learning in Estrogen Receptor-Positive, HER2-Negative Breast Cancer-The BRAIN Study.	Ji JH; Ahn SG; Yoo Y; Park SY; Kim JH; Jeong JY; Park S; Lee I	2024	Excluded - not relevant
SemiBoost: boosting for semi-supervised learning.	Mallapragada PK; Jin R; Jain AK; Liu Y	2009	Excluded - not relevant
A Conformal Prediction Approach to Enhance Predictive Accuracy and Confidence in Machine Learning Application in Chronic Diseases.	Papangelou C; Chatzikonstantinou T; Stamatopoulos K; Chatzidimitriou A; Minga E	2024	Excluded - not relevant
Predicting vehicle travel time on city streets for trip preplanning and predicting heavy traffic for proactive control of street congestion.	Nofal S	2024	Excluded - not relevant
Deep-kidney: an effective deep learning framework for chronic kidney disease prediction.	Saif D; Sarhan AM; Elshennawy NM	2024	Excluded - not relevant
The use of machine learning for the identification of peripheral artery disease and future mortality risk.	Ross EG; Shah NH; Dalman RL; Nead KT; Cooke JP; Leeper NJ	2016	Excluded - not relevant
Forecasting next-hour electricity demand in small-scale territories: Evidence from Jordan.	Nofal S	2023	Excluded - not relevant
Big Data and Machine Learning to Improve European Grapevine Moth (Lobesia botrana) Predictions.	Balduque-Gil J; Lacueva-P?©rez FJ; Labata-Lezaun G; Del-Hoyo-Alonso R; Ilarri S; Snchez-Hernndez E; Mart??n-Ramos P; Barriuso-Vargas JJ	2023	Excluded - not relevant
Grading of Clear Cell Renal Cell Carcinomas by Using Machine Learning Based on Artificial Neural Networks and Radiomic Signatures Extracted From Multidetector Computed Tomography Images.	He X; Wei Y; Zhang H; Zhang T; Yuan F; Huang Z; Han F; Song B	2020	Excluded - not relevant
Prediction of Early Treatment Response to Initial Conventional Transarterial Chemoembolization Therapy for Hepatocellular Carcinoma by Machine-Learning Model Based on Computed Tomography.	Dong Z; Lin Y; Lin F; Luo X; Lin Z; Zhang Y; Li L; Li ZP; Feng ST; Cai H; Peng Z	2021	Excluded - not relevant
Machine learning models for the differential diagnosis of vascular parkinsonism and Parkinson's disease using [(123)I]FP-CIT SPECT.	Huertas-Fernndez I; Garc??a-G??mez FJ; Garc??a-Sol??s D; Ben??tez-Rivero S; Mar??n-Oyaga VA; Jes??s S; Cceres-Redondo MT; Lojo JA; Mart??n-Rodr??guez JF; Carrillo F; Mir P	2015	Excluded - not relevant
Tracking the impact of heavy metals on human health and ecological environments in complex coastal aquifers using improved machine learning optimization.	Jibrin AM; Abba SI; Usman J; Al-Suwaiyan M; Aldrees A; Dan'azumi S; Yassin MA; Wakili AA; Usman AG	2024	Excluded - not relevant
Predictive models for breast cancer susceptibility from multiple single nucleotide polymorphisms.	Listgarten J; Damaraju S; Poulin B; Cook L; Dufour J; Driga A; Mackey J; Wishart D; Greiner R; Zanke B	2004	Excluded - not relevant
Machine learning method for knowledge discovery experimented with otoneurological data.	Varpa K; Iltanen K; Juhola M	2008	Excluded - not relevant
Radiomics using multiparametric magnetic resonance imaging to predict postoperative visual outcomes of patients with pituitary adenoma.	Zhang Y; Huang Z; Zhao Y; Xu J; Chen C	2024	Excluded - not relevant
An interpretable deep learning model to map land subsidence hazard.	Rahmani P; Gholami H; Golzari S	2024	Excluded - not relevant
Radiomics prediction models of left atrial appendage hypercoagulability based on machine learning algorithms: an exploration about cardiac computed tomography angiography imaging.	Wang H; Ge L; Zhou H; Lu X; Yu Z; Peng P; Wang X; Liu A; Chen T; Guo J; Chen Y	2024	Excluded - not relevant
Convolutional mesh autoencoders for the 3-dimensional identification of FGFR-related craniosynostosis.	O' Sullivan E; van de Lande LS; Papaioannou A; Breakey RWF; Jeelani NO; Ponniah A; Duncan C; Schievano S; Khonsari RH; Zafeiriou S; Dunaway DJ	2022	Excluded - not relevant
Towards application of rule learning to the meta-analysis of clinical data: an example of the metabolic syndrome.	Wojtusiak J; Michalski RS; Simanivanh T; Baranova AV	2009	Excluded - not relevant
Multi-class classification of cancer stages from free-text histology reports using support vector machines.	Nguyen A; Moore D; McCowan I; Courage MJ	2007	Excluded - not relevant
Detection of COVID-19 epidemic outbreak using machine learning.	Cho G; Park JR; Choi Y; Ahn H; Lee H	2023	Excluded - not relevant
A data-driven approach to a chemotherapy recommendation model based on deep learning for patients with colorectal cancer in Korea.	Park JH; Baek JH; Sym SJ; Lee KY; Lee Y	2020	Excluded - not relevant
Generating fuzzy rules for constructing interpretable classifier of diabetes disease.	Settouti N; Chikh MA; Saidi M	2012	Excluded - not relevant
Biomarkers from circulating neutrophil transcriptomes have potential to detect unruptured intracranial aneurysms.	Tutino VM; Poppenberg KE; Li L; Shallwani H; Jiang K; Jarvis JN; Sun Y; Snyder KV; Levy EI; Siddiqui AH; Kolega J; Meng H	2018	Excluded - not relevant
Personalized and automated remote monitoring of atrial fibrillation.	Rosier A; Mabo P; Temal L; Van Hille P; Dameron O; Del?©ger L; Grouin C; Zweigenbaum P; Jacques J; Chazard E; Laporte L; Henry C; Burgun A	2016	Excluded - not relevant
Why do users override alerts? Utilizing large language model to summarize comments and optimize clinical decision support.	Liu S; McCoy AB; Wright AP; Nelson SD; Huang SS; Ahmad HB; Carro SE; Franklin J; Brogan J; Wright A	2024	Excluded - not relevant
Hypergraph Based Feature Selection Technique for Medical Diagnosis.	Somu N; Raman MR; Kirthivasan K; Sriram VS	2016	Excluded - not relevant
Blood pressure measurement for accurate assessment of patient status in emergency medical settings.	Convertino VA	2012	Excluded - not relevant
Prediction of adolescent depression from prenatal and childhood data from ALSPAC using machine learning.	Yoo A; Li F; Youn J; Guan J; Guyer AE; Hostinar CE; Tagkopoulos I	2024	Excluded - not relevant
Prediction of different types of liver diseases using rule based classification model.	Kumar Y; Sahoo G	2013	Excluded - not relevant
Identification and validation of volatile organic compounds in bile for differential diagnosis of perihilar cholangiocarcinoma.	Gui X; Zhang X; Xin Y; Liu Q; Wang Y; Zhang Y; Xu Y; Liu Z; Liu W; Schi??th HB; Sun C; Zhang Z	2023	Excluded - not relevant
Predicting physical functioning status in older adults: insights from wrist accelerometer sensors and derived digital biomarkers of physical activity.	Fan L; Zhao J; Hu Y; Zhang J; Wang X; Wang F; Wu M; Lin T	2024	Excluded - not relevant
Automated screening of arrhythmia using wavelet based machine learning techniques.	Martis RJ; Krishnan MM; Chakraborty C; Pal S; Sarkar D; Mandana KM; Ray AK	2012	Excluded - not relevant
Study of Patient and Physician Attitudes Toward Automated Prognostic Models for Patients With Metastatic Cancer.	Hildebrand RD; Chang DT; Ewongwoo AN; Ramchandran KJ; Gensheimer MF	2023	Excluded - not relevant
Identification of human drug targets using machine-learning algorithms.	Kumari P; Nath A; Chaube R	2015	Excluded - not relevant
Functional Connectivity-Based Prediction of Autism on Site Harmonized ABIDE Dataset.	Ingalhalikar M; Shinde S; Karmarkar A; Rajan A; Rangaprakash D; Deshpande G	2021	Excluded - not relevant
Prediction of Early Recurrence Following CRS/HIPEC in Patients With Disseminated Appendiceal Cancer.	SenthilKumar G; Merrill J; Maduekwe UN; Cloyd JM; Fournier K; Abbott DE; Zafar N; Patel S; Johnston F; Dineen S; Baumgartner J; Grotz TE; Maithel SK; Raoof M; Lambert L; Hendrix R; Kothari AN	2023	Excluded - not relevant
Screening the Best Risk Model and Susceptibility SNPs for Chronic Obstructive Pulmonary Disease (COPD) Based on Machine Learning Algorithms.	Yang Z; Zheng Y; Zhang L; Zhao J; Xu W; Wu H; Xie T; Ding Y	2024	Excluded - not relevant
Prediction of bone metastasis in non-small cell lung cancer based on machine learning.	Li MP; Liu WC; Sun BL; Zhong NS; Liu ZL; Huang SH; Zhang ZH; Liu JM	2022	Excluded - not relevant
Using Machine Learning Approaches to Predict Short-Term Risk of Cardiotoxicity Among Patients with Colorectal Cancer After Starting Fluoropyrimidine-Based Chemotherapy.	Li C; Chen L; Chou C; Ngorsuraches S; Qian J	2022	Excluded - not relevant
Analysis of obstetricians' decision making on CTG recordings.	Spilka J; Chudƒçek V; Jank?Ø P; Hruban L; Bur?°a M; Huptych M; Zach L; Lhotsk L	2014	Excluded - not relevant
Understanding Cancer Caregiving and Predicting Burden: An Analytics and Machine Learning Approach.	Abazari A; Chatterjee S; Moniruzzaman M	2023	Excluded - not relevant
NLP-based identification of pneumonia cases from free-text radiological reports.	Elkin PL; Froehling D; Wahner-Roedler D; Trusko B; Welsh G; Ma H; Asatryan AX; Tokars JI; Rosenbloom ST; Brown SH	2008	Excluded - not relevant
Knowledge discovery for pancreatic cancer using inductive logic programming.	Qiu Y; Shimada K; Hiraoka N; Maeshiro K; Ching WK; Aoki-Kinoshita KF; Furuta K	2014	Excluded - not relevant
Predicting treatment response using EEG in major depressive disorder: A machine-learning meta-analysis.	Watts D; Pulice RF; Reilly J; Brunoni AR; Kapczinski F; Passos IC	2022	Excluded - not relevant
Phylogenetic approaches to microbial community classification.	Ning J; Beiko RG	2015	Excluded - not relevant
Associations between Sex and Risk Factors for Predicting Chronic Kidney Disease.	Kao HY; Chang CC; Chang CF; Chen YC; Cheewakriangkrai C; Tu YL	2022	Excluded - not relevant
Decisional trees in renal transplant follow-up.	Greco R; Papalia T; Lofaro D; Maestripieri S; Mancuso D; Bonofiglio R	2010	Excluded - not relevant
Identifying Facilitators and Barriers to Implementation of AI-Assisted Clinical Decision Support in an Electronic Health Record System.	Finkelstein J; Gabriel A; Schmer S; Truong TT; Dunn A	2024	Excluded - not relevant
Aiding the prescriber: developing a machine learning approach to personalized risk modeling for chronic opioid therapy amongst US Army soldiers.	Bjarnad??ttir MV; Anderson DB; Agarwal R; Nelson DA	2022	Excluded - not relevant
Prediction of Mortality in Geriatric Traumatic Brain Injury Patients Using Machine Learning Algorithms.	Wang R; Zeng X; Long Y; Zhang J; Bo H; He M; Xu J	2023	Excluded - not relevant
Prediction of unenhanced lesion evolution in multiple sclerosis using radiomics-based models: a machine learning approach.	Peng Y; Zheng Y; Tan Z; Liu J; Xiang Y; Liu H; Dai L; Xie Y; Wang J; Zeng C; Li Y	2021	Excluded - not relevant
Identifying highly-valued bank customers with current accounts based on the frequency and amount of transactions.	Nofal S	2024	Excluded - not relevant
Simulations meet machine learning in structural biology.	P?©rez A; Mart??nez-Rosell G; De Fabritiis G	2018	Excluded - not relevant
Joint segmentation of sternocleidomastoid and skeletal muscles in computed tomography images using a multiclass learning approach.	Ashino K; Kamiya N; Zhou X; Kato H; Hara T; Fujita H	2024	Excluded - not relevant
A Comprehensive Survey of Deep Learning Techniques in Protein Function Prediction.	Dhanuka R; Singh JP; Tripathi A	2023	Excluded - not relevant
Identification of Diabetes Risk Factors in Chronic Cardiovascular Patients.	Metsker O; Magoev K; Yanishevskiy S; Yakovlev A; Kopanitsa G; Zvartau N	2020	Excluded - not relevant
Supervised machine learning outperforms taxonomy-based environmental DNA metabarcoding applied to biomonitoring.	Cordier T; Forster D; Dufresne Y; Martins CIM; Stoeck T; Pawlowski J	2018	Excluded - not relevant
Considerations in the reliability and fairness audits of predictive models for advance care planning.	Lu J; Sattler A; Wang S; Khaki AR; Callahan A; Fleming S; Fong R; Ehlert B; Li RC; Shieh L; Ramchandran K; Gensheimer MF; Chobot S; Pfohl S; Li S; Shum K; Parikh N; Desai P; Seevaratnam B; Hanson M; Smith M; Xu Y; Gokhale A; Lin S; Pfeffer MA; Teuteberg W; Shah NH	2022	Excluded - not relevant
The Use of Generative AI for Scientific Literature Searches for Systematic Reviews: ChatGPT and Microsoft Bing AI Performance Evaluation.	Gwon YN; Kim JH; Chung HS; Jung EJ; Chun J; Lee S; Shim SR	2024	Excluded - not relevant
Binge Eating, Purging, and Restriction Symptoms: Increasing Accuracy of Prediction Using Machine Learning.	Levinson CA; Trombley CM; Brosof LC; Williams BM; Hunt RA	2023	Excluded - not relevant
Clinical, Conventional CT and Radiomic Feature-Based Machine Learning Models for Predicting ALK Rearrangement Status in Lung Adenocarcinoma Patients.	Song L; Zhu Z; Mao L; Li X; Han W; Du H; Wu H; Song W; Jin Z	2020	Excluded - not relevant
Machine learning methods to predict child posttraumatic stress: a proof of concept study.	Saxe GN; Ma S; Ren J; Aliferis C	2017	Excluded - not relevant
Computer-Assisted Decision Support System in Pulmonary Cancer detection and stage classification on CT images.	Masood A; Sheng B; Li P; Hou X; Wei X; Qin J; Feng D	2018	Excluded - not relevant
A Machine Learning Prediction Model of Respiratory Failure Within 48 Hours of Patient Admission for COVID-19: Model Development and Validation.	Bolourani S; Brenner M; Wang P; McGinn T; Hirsch JS; Barnaby D; Zanos TP	2021	Excluded - not relevant
MyThisYourThat for interpretable identification of systematic bias in federated learning for biomedical images.	Naumova K; Devos A; Karimireddy SP; Jaggi M; Hartley MA	2024	Excluded - not relevant
Predicting adverse drug event using machine learning based on electronic health records: a systematic review and meta-analysis.	Hu Q; Chen Y; Zou D; He Z; Xu T	2024	Excluded - not relevant
Comparative study of machine learning approaches integrated with genetic algorithm for IVF success prediction.	Dehghan S; Rabiei R; Choobineh H; Maghooli K; Nazari M; Vahidi-Asl M	2024	Excluded - not relevant
A combination of 3-D discrete wavelet transform and 3-D local binary pattern for classification of mild cognitive impairment.	Bhasin H; Agrawal RK	2020	Excluded - not relevant
Predictive value of multiple imaging predictive models for spread through air spaces of lung adenocarcinoma: A systematic review and network meta‚Äëanalysis.	Liu C; Wang YF; Wang P; Guo F; Zhao HY; Wang Q; Shi ZW; Li XF	2024	Excluded - not relevant
Multimodal Deep Learning-based Radiomics Approach for Predicting Surgical Outcomes in Patients with Cervical Ossification of the Posterior Longitudinal Ligament.	Maki S; Furuya T; Katsumi K; Nakajima H; Honjoh K; Watanabe S; Kaito T; Takenaka S; Kanie Y; Iwasaki M; Furuya M; Inoue G; Miyagi M; Ikeda S; Imagama S; Nakashima H; Ito S; Takahashi H; Kawaguchi Y; Futakawa H; Murata K; Yoshii T; Hirai T; Koda M; Ohtori S; Yamazaki M	2024	Excluded - not relevant
Machine learning and radiomics for ventricular tachyarrhythmia prediction in hypertrophic cardiomyopathy: insights from an MRI-based analysis.	Durmaz ES; Karabacak M; Ozkara BB; Kargƒ±n OA; Demir B; Raimoglou D; Aygun AA; Adaletli I; Bas A; Durmaz E	2024	Excluded - not relevant
Use of Regression Tree Analysis for Predicting the Functional Outcome after Traumatic Spinal Cord Injury.	Facchinello Y; Beaus?©jour M; Richard-Denis A; Thompson C; Mac-Thiong JM	2021	Excluded - not relevant
A framework for distributed mediation of temporal-abstraction queries to clinical databases.	Boaz D; Shahar Y	2005	Excluded - not relevant
Improvement of predictive models of risk of disease progression in chronic hepatitis C by incorporating longitudinal data.	Konerman MA; Zhang Y; Zhu J; Higgins PD; Lok AS; Waljee AK	2015	Excluded - not relevant
[Diagnosis of cerebellum-pontine angle tumors using artificial intelligence techniques].	Leit?£o F; Gomes FC; Di??genes S; Leit?£o Filho F	2000	Excluded - not relevant
An innovative model for predicting coronary heart disease using triglyceride-glucose index: a machine learning-based cohort study.	Mirjalili SR; Soltani S; Heidari Meybodi Z; Marques-Vidal P; Kraemer A; Sarebanhassanabadi M	2023	Excluded - not relevant
An artificial intelligence-based clinical decision support system for large kidney stone treatment.	Shabaniyan T; Parsaei H; Aminsharifi A; Movahedi MM; Jahromi AT; Pouyesh S; Parvin H	2019	Excluded - not relevant
Concise Polygenic Models for Cancer-Specific Identification of Drug-Sensitive Tumors from Their Multi-Omics Profiles.	Naulaerts S; Menden MP; Ballester PJ	2020	Excluded - not relevant
A comparison of three empirically based, spatially explicit predictive models of residential soil Pb concentrations in Baltimore, Maryland, USA: understanding the variability within cities.	Schwarz K; Weathers KC; Pickett ST; Lathrop RG Jr; Pouyat RV; Cadenasso ML	2013	Excluded - not relevant
Recognition models to predict DNA-binding specificities of homeodomain proteins.	Christensen RG; Enuameh MS; Noyes MB; Brodsky MH; Wolfe SA; Stormo GD	2012	Excluded - not relevant
Machine Learning With K-Means Dimensional Reduction for Predicting Survival Outcomes in Patients With Breast Cancer.	Zhao M; Tang Y; Kim H; Hasegawa K	2018	Excluded - not relevant
Diagnosis of Acute Coronary Syndrome with a Support Vector Machine.	Berikol GB; Yildiz O; ?ñzcan IT	2016	Excluded - not relevant
Can Machine Learning Methods Produce Accurate and Easy-to-Use Preoperative Prediction Models of One-Year Improvements in Pain and Functioning After Knee Arthroplasty?	Harris AHS; Kuo AC; Bowe TR; Manfredi L; Lalani NF; Giori NJ	2021	Excluded - not relevant
Medical decision support system for diagnosis of neuromuscular disorders using DWT and fuzzy support vector machines.	Subasi A	2012	Excluded - not relevant
Prediction of Glass Transition Temperature of Polymers Using Simple Machine Learning.	Fatriansyah JF; Linuwih BDP; Andreano Y; Sari IS; Federico A; Anis M; Surip SN; Jaafar M	2024	Excluded - not relevant
Association of Clinician Diagnostic Performance With Machine Learning-Based Decision Support Systems: A Systematic Review.	Vasey B; Ursprung S; Beddoe B; Taylor EH; Marlow N; Bilbro N; Watkinson P; McCulloch P	2021	Excluded - not relevant
Machine Learning for Military Trauma: Novel Massive Transfusion Predictive Models in Combat Zones.	Lammers D; Marenco C; Morte K; Conner J; Williams J; Bax T; Martin M; Eckert M; Bingham J	2022	Excluded - not relevant
Comparison of Mortality Predictive Models of Sepsis Patients Based on Machine Learning.	Wang ZY; Lan YS; Xu ZD; Gu YW; Li J	2022	Excluded - not relevant
Predicting dengue transmission rates by comparing different machine learning models with vector indices and meteorological data.	Ong SQ; Isawasan P; Ngesom AMM; Shahar H; Lasim AM; Nair G	2023	Excluded - not relevant
Accelerating Antimicrobial Peptide Discovery for WHO Priority Pathogens through Predictive and Interpretable Machine Learning Models.	Tsai CT; Lin CW; Ye GL; Wu SC; Yao P; Lin CT; Wan L; Tsai HG	2024	Excluded - not relevant
Patient Perspectives on the Usefulness of an Artificial Intelligence-Assisted Symptom Checker: Cross-Sectional Survey Study.	Meyer AND; Giardina TD; Spitzmueller C; Shahid U; Scott TMT; Singh H	2020	Excluded - not relevant
Optimising machine learning prediction of minimum inhibitory concentrations in Klebsiella pneumoniae.	Batisti Biffignandi G; Chindelevitch L; Corbella M; Feil EJ; Sassera D; Lees JA	2024	Excluded - not relevant
Comparison and development of machine learning tools in the prediction of chronic kidney disease progression.	Xiao J; Ding R; Xu X; Guan H; Feng X; Sun T; Zhu S; Ye Z	2019	Excluded - not relevant
Improving clinical abbreviation sense disambiguation using attention-based Bi-LSTM and hybrid balancing techniques in imbalanced datasets.	Hosseini M; Rasekh AH; Keshavarzi A	2024	Excluded - not relevant
Applying data mining for the analysis of breast cancer data.	Liou DM; Chang WP	2015	Excluded - not relevant
Mitigating Sociodemographic Bias in Opioid Use Disorder Prediction: Fairness-Aware Machine Learning Framework.	Yaseliani M; Noor-E-Alam M; Hasan MM	2024	Excluded - not relevant
Machine Learning and Mechanistic Modeling for Prediction of Metastatic Relapse in Early-Stage Breast Cancer.	Nicol?? C; P?©rier C; Prague M; Bellera C; MacGrogan G; Saut O; Benzekry S	2020	Excluded - not relevant
A Unified Framework for Inattention Estimation From Resting State Phase Synchrony Using Machine Learning.	Wang XH; Li L	2021	Excluded - not relevant
Patient-specific learning in real time for adaptive monitoring in critical care.	Zhang Y; Szolovits P	2008	Excluded - not relevant
Machine learning approaches for spatial modeling of agricultural droughts in the south-east region of Queensland Australia.	Rahmati O; Falah F; Dayal KS; Deo RC; Mohammadi F; Biggs T; Moghaddam DD; Naghibi SA; Bui DT	2020	Excluded - not relevant
Prediction of response after cardiac resynchronization therapy with machine learning.	Liang Y; Ding R; Wang J; Gong X; Yu Z; Pan L; Huang J; Li R; Su Y; Zhu S; Ge J	2021	Excluded - not relevant
Machine Learning as a Proposal for a Better Application of Food Nanotechnology Regulation in the European Union.	Santana R; Onieva E; Zuluaga R; Duardo-Snchez A; Ga?±n P	2020	Excluded - not relevant
Predicting opioid use disorder before and after the opioid prescribing peak in the United States: A machine learning tool using electronic healthcare records.	Banks TJ; Nguyen TD; Uhlmann JK; Nair SS; Scherrer JF	2023	Excluded - not relevant
Comparison of Machine Learning Algorithms in the Prediction of Hospitalized Patients with Schizophrenia.	G??ngora Alonso S; Marques G; Agarwal D; De la Torre D??ez I; Franco-Mart??n M	2022	Excluded - not relevant
Precision medicine for traumatic cervical spinal cord injuries: accessible and interpretable machine learning models to predict individualized in-hospital outcomes.	Karabacak M; Margetis K	2023	Excluded - not relevant
Interpretable Decision Sets: A Joint Framework for Description and Prediction.	Lakkaraju H; Bach SH; Jure L	2016	Excluded - not relevant
Knowledge discovery in clinical decision support systems for pain management: a systematic review.	Pombo N; Ara??jo P; Viana J	2014	Excluded - not relevant
Incorporating expert knowledge when learning Bayesian network structure: a medical case study.	Julia Flores M; Nicholson AE; Brunskill A; Korb KB; Mascaro S	2011	Excluded - not relevant
Radiomic machine-learning classifiers for prognostic biomarkers of advanced nasopharyngeal carcinoma.	Zhang B; He X; Ouyang F; Gu D; Dong Y; Zhang L; Mo X; Huang W; Tian J; Zhang S	2017	Excluded - not relevant
Modeling the Role of Weather and Pilgrimage Variables on Dengue Fever Incidence in Saudi Arabia.	Altassan KK; Morin CW; Hess JJ	2024	Excluded - not relevant
Current Trends and Perspectives on Predictive Models for Mildew Diseases in Vineyards.	Velasquez-Camacho L; Otero M; Basile B; Pijuan J; Corrado G	2022	Excluded - not relevant
Noninvasive diagnosis of nonalcoholic steatohepatitis disease based on clinical decision support system.	Douali N; Abdennour M; Sasso M; Miette V; Tordjman J; Bedossa P; Veyrie N; Poitou C; Aron-Wisnewsky J; Cl?©ment K; Jaulent MC; Zucker JD	2013	Excluded - not relevant
Predicting distant failure in early stage NSCLC treated with SBRT using clinical parameters.	Zhou Z; Folkert M; Cannon N; Iyengar P; Westover K; Zhang Y; Choy H; Timmerman R; Yan J; Xie XJ; Jiang S; Wang J	2016	Excluded - not relevant
Machine learning in predicting heart failure survival: a review of current models and future prospects.	Kokori E; Patel R; Olatunji G; Ukoaka BM; Abraham IC; Ajekiigbe VO; Kwape JM; Babalola AE; Udam NG; Aderinto N	2024	Excluded - not relevant
Applications of Machine Learning Predictive Models in the Chronic Disease Diagnosis.	Battineni G; Sagaro GG; Chinatalapudi N; Amenta F	2020	Excluded - not relevant
Prediction of the Contribution Ratio of a Target Metabolic Enzyme to Clearance from Chemical Structure Information.	Watanabe R; Kawata T; Ueda S; Shinbo T; Higashimori M; Natsume-Kitatani Y; Mizuguchi K	2023	Excluded - not relevant
Generating 3D images of VMAT plans for predictive models and activation maps associated with plan deliverability.	Cho H; Lee JS; Kim JS; Kim D; Chang JS; Byun HK; Lee IJ; Kim YB; Kim C; Lee H; Kim H	2024	Excluded - not relevant
Acute Exacerbation of a Chronic Obstructive Pulmonary Disease Prediction System Using Wearable Device Data, Machine Learning, and Deep Learning: Development and Cohort Study.	Wu CT; Li GH; Huang CT; Cheng YC; Chen CH; Chien JY; Kuo PH; Kuo LC; Lai F	2021	Excluded - not relevant
Privacy-preserving federated data access and federated learning: Improved data sharing and AI model development in transfusion medicine.	Li N; Lewin A; Ning S; Waito M; Zeller MP; Tinmouth A; Shih AW	2024	Excluded - not relevant
Machine learning-based prediction of radiographic progression in patients with axial spondyloarthritis.	Joo YB; Baek IW; Park YJ; Park KS; Kim KJ	2020	Excluded - not relevant
Validation of Random Forest Machine Learning Models to Predict Dementia-Related Neuropsychiatric Symptoms in Real-World Data.	Mar J; Gorostiza A; Ibarrondo O; Cernuda C; Arrospide A; Iruin ?Å; Larra?±aga I; Tainta M; Ezpeleta E; Alberdi A	2020	Excluded - not relevant
The Value of Machine Learning Models in Predicting Factors Associated with the Need for Permanent Shunting in Patients with Intracerebral Hemorrhage Requiring Emergency Cerebrospinal Fluid Diversion.	Alimohammadi E; Bagheri SR; Moradi F; Abdi A; Lawton MT	2024	Excluded - not relevant
Mixed Effects Deep Learning for the interpretable analysis of single cell RNA sequencing data by quantifying and visualizing batch effects.	Andrade AX; Nguyen S; Montillo A	2024	Excluded - not relevant
Comparative Effectiveness of Machine Learning Approaches for Predicting Gastrointestinal Bleeds in Patients Receiving Antithrombotic Treatment.	Herrin J; Abraham NS; Yao X; Noseworthy PA; Inselman J; Shah ND; Ngufor C	2021	Excluded - not relevant
Machine learning methods predict recurrence of pN3b gastric cancer after radical resection.	Wang H; Shi J; Yang Y; Ma K; Xue Y	2024	Excluded - not relevant
Development of a prognostic model for mortality in COVID-19 infection using machine learning.	Booth AL; Abels E; McCaffrey P	2021	Excluded - not relevant
Relative criticalness of common laboratory tests for critical value reporting.	Yang Z; Tan EH; Li Y; Lim B; Metz MP; Loh TP	2019	Excluded - not relevant
Interactive Web Application for Plotting Personalized Prognosis Prediction Curves in Allogeneic Hematopoietic Cell Transplantation Using Machine Learning.	Okamura H; Nakamae M; Koh S; Nanno S; Nakashima Y; Koh H; Nakane T; Hirose A; Hino M; Nakamae H	2021	Excluded - not relevant
Can Loneliness be Predicted? Development of a Risk Prediction Model for Loneliness among Elderly Chinese: A Study Based on CLHLS.	Lin Y; Li C; Li H; Wang X	2024	Excluded - not relevant
An intelligent decision support system for acute postoperative endophthalmitis: design, development and evaluation of a smartphone application.	Shaeri M; Shoeibi N; Hosseini SM; Jeddi FR; Farrahi R; Nabovati E; Salehzadeh A	2023	Excluded - not relevant
Predicting Kidney Transplant Recipient Cohorts' 30-Day Rehospitalization Using Clinical Notes and Electronic Health Care Record Data.	Arenson M; Hogan J; Xu L; Lynch R; Lee YH; Choi JD; Sun J; Adams A; Patzer RE	2023	Excluded - not relevant
Technologies for frailty, comorbidity, and multimorbidity in older adults: a systematic review of research designs.	Gallucci A; Trimarchi PD; Tuena C; Cavedoni S; Pedroli E; Greco FR; Greco A; Abbate C; Lattanzio F; Stramba-Badiale M; Giunco F	2023	Excluded - not relevant
A transformer-based deep learning approach for fairly predicting post-liver transplant risk factors.	Li C; Jiang X; Zhang K	2024	Excluded - not relevant
Cardiovascular risk assessment using ASCVD risk score in fibromyalgia: a single-centre, retrospective study using "traditional" case control methodology and "novel" machine learning.	Surendran S; Mithun CB; Moni M; Tiwari A; Pradeep M	2021	Excluded - not relevant
Machine Learning Based on Clinical Information and Integrated CT Radiomics to Predict Local Recurrence of Stage Ia Lung Adenocarcinoma after Microwave Ablation.	Ma S; Li J; Chen Y; Zhang Z; Hu L; Li C; Jia H	2024	Excluded - not relevant
Comparing Regularized Logistic Regression and Stochastic Gradient Descent in Predicting Drug-Gene Interactions of Inhibitors of Apoptosis Proteins in Periodontitis.	Harris J; Yadalam PK; Ardila CM	2024	Excluded - not relevant
Predicting the presence of hepatitis B virus surface antigen in Chinese patients by pathology data mining.	Shang G; Richardson A; Gahan ME; Easteal S; Ohms S; Lidbury BA	2013	Excluded - not relevant
Machine learning modeling for predicting hospital readmission following lumbar laminectomy.	Kalagara S; Eltorai AEM; Durand WM; DePasse JM; Daniels AH	2019	Excluded - not relevant
Utilizing machine learning to classify persistent organic pollutants in the serum of pregnant women: a predictive modeling approach.	Mahfouz M; Mahfouz Y; Harmouche-Karaki M; Matta J; Younes H; Helou K; Finan R; Abi-Tayeh G; Meslimani M; Moussa G; Chahrour N; Osseiran C; Skaiki F; Narbonne JF	2024	Excluded - not relevant
How to remove or control confounds in predictive models, with applications to brain biomarkers.	Chyzhyk D; Varoquaux G; Milham M; Thirion B	2022	Excluded - not relevant
Applying machine learning to gait analysis data for disease identification.	Joyseeree R; Abou Sabha R; Mueller H	2015	Excluded - not relevant
Risk Factors for Chronic Diabetes Patients.	Metzker O; Magoev K; Yanishevskiy S; Yakovlev A; Kopanitsa G	2020	Excluded - not relevant
Prediction of hepatitis C virus interferon/ribavirin therapy outcome based on viral nucleotide attributes using machine learning algorithms.	KayvanJoo AH; Ebrahimi M; Haqshenas G	2014	Excluded - not relevant
Application of CT-Based Radiomics in Discriminating Pancreatic Cystadenomas From Pancreatic Neuroendocrine Tumors Using Machine Learning Methods.	Han X; Yang J; Luo J; Chen P; Zhang Z; Alu A; Xiao Y; Ma X	2021	Excluded - not relevant
A study of machine learning to predict NRDS severity based on lung ultrasound score and clinical indicators.	Huang C; Ha X; Cui Y; Zhang H	2024	Excluded - not relevant
Early and Accurate Prediction of Clinical Response to Methotrexate Treatment in Juvenile Idiopathic Arthritis Using Machine Learning.	Mo X; Chen X; Li H; Li J; Zeng F; Chen Y; He F; Zhang S; Pan L; Zeng P; Xie Y; Huang M; He Y; Liang H; Zeng H	2019	Excluded - not relevant
Diagnosis of Endometriosis Based on Comorbidities: A Machine Learning Approach.	Tore U; Abilgazym A; Asunsolo-Del-Barco A; Terzic M; Yemenkhan Y; Zollanvari A; Sarria-Santamera A	2023	Excluded - not relevant
A novel deep learning model using dosimetric and clinical information for grade 4 radiotherapy-induced lymphopenia prediction.	Zhu C; Lin SH; Jiang X; Xiang Y; Belal Z; Jun G; Mohan R	2020	Excluded - not relevant
Predicting acute kidney injury risk in acute myocardial infarction patients: An artificial intelligence model using medical information mart for intensive care databases.	Cai D; Xiao T; Zou A; Mao L; Chi B; Wang Y; Wang Q; Ji Y; Sun L	2022	Excluded - not relevant
The application of machine learning on brain imaging features of different narcolepsy subtypes.	Chin WC; Huang SY; Liu FY; Wang CH; Tang I; Hsiao IT; Huang YS	2024	Excluded - not relevant
Predicting mortality and hospitalization in heart failure using machine learning: A systematic literature review.	Mpanya D; Celik T; Klug E; Ntsinjana H	2021	Excluded - not relevant
Early prediction of patient discharge disposition in acute neurological care using machine learning.	Mickle CF; Deb D	2022	Excluded - not relevant
Predicting hospital admission for older emergency department patients: Insights from machine learning.	Mowbray F; Zargoush M; Jones A; de Wit K; Costa A	2020	Excluded - not relevant
Balancing Complex Signals for Robust Predictive Modeling.	Aman F; Rauf A; Ali R; Hussain J; Ahmed I	2021	Excluded - not relevant
Context-Sensitive Common Data Models for Genetic Rare Diseases - A Concept.	Ahmadi N; Zoch M; Sedlmayr B; Schuler K; Hahn W; Sedlmayr M; Wolfien M	2023	Excluded - not relevant
Are Different Versions of ChatGPT's Ability Comparable to the Clinical Diagnosis Presented in Case Reports? A Descriptive Study.	Chen J; Liu L; Ruan S; Li M; Yin C	2023	Excluded - not relevant
Accuracies of Training Labels and Machine Learning Models: Experiments on Delirium and Simulated Data.	Cheng Y; Shao Y; Rudolph J; Weir CR; Sahlmann B; Zeng-Treitler Q	2022	Excluded - not relevant
Fuzzy logic-based clinical decision support system for the evaluation of renal function in post-Transplant Patients.	Improta G; Mazzella V; Vecchione D; Santini S; Triassi M	2020	Excluded - not relevant
Internal validation and comparison of predictive models to determine success rate of infertility treatments: a retrospective study of 2485 cycles.	Mehrjerd A; Rezaei H; Eslami S; Ratna MB; Khadem Ghaebi N	2022	Excluded - not relevant
Experimentation of AI Models Towards the Prediction of Medium-Risk Emergency Department Cases Disposition Outcome.	Siakopoulou S; Billis A; Logaras E; Stelmach V; Zouka M; Fyntanidou V; Bamidis P	2024	Excluded - not relevant
On the Automated Segmentation of Epicardial and Mediastinal Cardiac Adipose Tissues Using Classification Algorithms.	Rodrigues ?âO; Cordeiro de Morais FF; Conci A	2015	Excluded - not relevant
Machine learning prediction of hematoma expansion in acute intracerebral hemorrhage.	Tanioka S; Yago T; Tanaka K; Ishida F; Kishimoto T; Tsuda K; Ikezawa M; Araki T; Miura Y; Suzuki H	2022	Excluded - not relevant
Single nucleotide polymorphisms predict symptom severity of autism spectrum disorder.	Jiao Y; Chen R; Ke X; Cheng L; Chu K; Lu Z; Herskovits EH	2012	Excluded - not relevant
SNPs and blood inflammatory marker featured machine learning for predicting the efficacy of fluorouracil-based chemotherapy in colorectal cancer.	Li J; Zhang W; Chen L; Mao X; Wang X; Liu J; Huang Y; Qi H; Shi H; Chen B; Zhong M; Li Q; Wang T	2024	Excluded - not relevant
Artificial intelligence for breast cancer detection in mammography: experience of use of the ScreenPoint Medical Transpara system in 310 Japanese women.	Sasaki M; Tozaki M; Rodr??guez-Ruiz A; Yotsumoto D; Ichiki Y; Terawaki A; Oosako S; Sagara Y	2020	Excluded - not relevant
Artificial neural networks analysis predicts long-term fistula function in hemodialysis patients following percutaneous transluminal angioplasty.	Chien A; Lall A; Patel M; Cusumano L; McWilliams J	2024	Excluded - not relevant
A practical decision-tree model to predict complexity of reconstructive surgery after periocular basal cell carcinoma excision.	Tan E; Lin F; Sheck L; Salmon P; Ng S	2017	Excluded - not relevant
Development of a computer-based clinical decision support tool for selecting appropriate rehabilitation interventions for injured workers.	Gross DP; Zhang J; Steenstra I; Barnsley S; Haws C; Amell T; McIntosh G; Cooper J; Zaiane O	2013	Excluded - not relevant
Confounds in neuroimaging: A clear case of sex as a confound in brain-based prediction.	Weber KA 2nd; Teplin ZM; Wager TD; Law CSW; Prabhakar NK; Ashar YK; Gilam G; Banerjee S; Delp SL; Glover GH; Hastie TJ; Mackey S	2022	Excluded - not relevant
Designing and testing computer based screening engine for severe sepsis/septic shock.	Herasevich V; Afessa B; Chute CG; Gajic O	2008	Excluded - not relevant
A novel approach to quantify calcifications of thyroid nodules in US images based on deep learning: predicting the risk of cervical lymph node metastasis in papillary thyroid cancer patients.	Wang J; Dong C; Zhang YZ; Wang L; Yuan X; He M; Xu S; Zhou Q; Jiang J	2023	Excluded - not relevant
Using Natural Language Processing of Clinical Notes to Predict Outcomes of Opioid Treatment Program.	Shah-Mohammadi F; Cui W; Bachi K; Hurd Y; Finkelstein J	2022	Excluded - not relevant
Machine Learning in HypertrophicCardiomyopathy: Nonlinear Model From Clinical and CMR Features PredictingCardiovascular Events.	Zhao K; Zhu Y; Chen X; Yang S; Yan W; Yang K; Song Y; Cui C; Xu X; Zhu Q; Cui ZX; Yin G; Cheng H; Lu M; Liang D; Shi K; Zhao L; Liu H; Zhang J; Chen L; Prasad SK; Zhao S; Zheng H	2024	Excluded - not relevant
Decision Support Systems in Cardiology: A Systematic Review.	Dudchenko A; Kopanitsa G	2017	Excluded - not relevant
Immunohistochemical Index Prediction of Breast Cancer by Using Hybrid Ultrasound Data.	Chen F; Han H; Ning G; Wen B; Liao H; Kong W; Zhang D	2023	Excluded - not relevant
The assessment of emerging data-intelligence technologies for modeling Mg(+2) and SO(4)(-2) surface water quality.	Jamei M; Ahmadianfar I; Karbasi M; Jawad AH; Farooque AA; Yaseen ZM	2021	Excluded - not relevant
Evolution and challenges in the design of computational systems for triage assistance.	Abad-Grau MM; Ierache J; Cervino C; Sebastiani P	2008	Excluded - not relevant
Machine Learning Approaches-Driven for Mortality Prediction for Patients Undergoing Craniotomy in ICU.	Yu R; Wang S; Xu J; Wang Q; He X; Li J; Shang X; Chen H; Liu Y	2021	Excluded - not relevant
An exploration of automated narrative analysis via machine learning.	Jones S; Fox C; Gillam S; Gillam RB	2019	Excluded - not relevant
Machine learning-based predictive models for identifying high active compounds against HIV-1 integrase.	Parvez MK; Al-Dosari MS; Sinha GP	2022	Excluded - not relevant
Thyroid Nodule Classification for Physician Decision Support Using Machine Learning-Evaluated Geometric and Morphological Features.	Gomes Ataide EJ; Ponugoti N; Illanes A; Schenke S; Kreissl M; Friebe M	2020	Excluded - not relevant
Morphology-based prediction of cancer cell migration using an artificial neural network and a random decision forest.	Zhang Z; Chen L; Humphries B; Brien R; Wicha MS; Luker KE; Luker GD; Chen YC; Yoon E	2018	Excluded - not relevant
Effects of Implementing a Tree Model of Diagnosis into a Bayesian Diagnostic Inference System.	Iwai S; Kawazoe Y; Imai T; Ohe K	2017	Excluded - not relevant
Descriptor generation from Morgan fingerprint using persistent homology.	Ehiro T	2024	Excluded - not relevant
Clinical prediction rules for preterm birth in patients presenting with preterm labor.	Bastek JA; Sammel MD; Srinivas SK; McShea MA; Foreman MN; Elovitz MA; Metlay JP	2012	Excluded - not relevant
Clinical Decision Support for Improved Neonatal Care: The Development of a Machine Learning Model for the Prediction of Late-onset Sepsis and Necrotizing Enterocolitis.	Meeus M; Beirnaert C; Mahieu L; Laukens K; Meysman P; Mulder A; Van Laere D	2024	Excluded - not relevant
Inception loops discover what excites neurons most using deep predictive models.	Walker EY; Sinz FH; Cobos E; Muhammad T; Froudarakis E; Fahey PG; Ecker AS; Reimer J; Pitkow X; Tolias AS	2019	Excluded - not relevant
Computational Analysis and Predictive Cheminformatics Modeling of Small Molecule Inhibitors of Epigenetic Modifiers.	Jamal S; Arora S; Scaria V	2016	Excluded - not relevant
Sex prediction through machine learning utilizing mandibular condyles, coronoid processes, and sigmoid notches features.	Basso IB; de Jesus Freitas PF; Ferraz AX; Borkovski AJ; Borkovski AL; Santos RS; Rached RN; K?ºchler EC; Schroder AGD; de Araujo CM; Guariza-Filho O	2024	Excluded - not relevant
Volatile biomarkers of symptomatic and asymptomatic malaria infection in humans.	De Moraes CM; Wanjiku C; Stanczyk NM; Pulido H; Sims JW; Betz HS; Read AF; Torto B; Mescher MC	2018	Excluded - not relevant
Machine-learning improves understanding of glass formation in metallic systems.	Forrest RM; Greer AL	2022	Excluded - not relevant
Clinical Decision Support and Natural Language Processing in Medicine: Systematic Literature Review.	Eguia H; Snchez-Bocanegra CL; Vinciarelli F; Alvarez-Lopez F; Saig??-Rubi?? F	2024	Excluded - not relevant
Development and validation of a prediction equation for body fat percentage from measured BMI: a supervised machine learning approach.	Xu S; Nianogo RA; Jaga S; Arah OA	2023	Excluded - not relevant
Optical spectrum augmentation for machine learning powered spectroscopic ellipsometry.	Kim I; Gwak S; Bae Y; Jo T	2022	Excluded - not relevant
In-silico predictive mutagenicity model generation using supervised learning approaches.	Seal A; Passi A; Jaleel UA; Wild DJ	2012	Excluded - not relevant
Using a k-means clustering to identify novel phenotypes of acute ischemic stroke and development of its Clinlabomics models.	Jiang Y; Dang Y; Wu Q; Yuan B; Gao L; You C	2024	Excluded - not relevant
CT texture analysis for the prediction of KRAS mutation status in colorectal cancer via a machine learning approach.	Taguchi N; Oda S; Yokota Y; Yamamura S; Imuta M; Tsuchigame T; Nagayama Y; Kidoh M; Nakaura T; Shiraishi S; Funama Y; Shinriki S; Miyamoto Y; Baba H; Yamashita Y	2019	Excluded - not relevant
Patient Selection in UKA: How to Make the Diagnosis for Success in the Clinic.	Shatrov J; Neyret P	2024	Excluded - not relevant
On the Safety of Machine Learning: Cyber-Physical Systems, Decision Sciences, and Data Products.	Varshney KR; Alemzadeh H	2017	Excluded - not relevant
An aggregation of pro and con evidence for medical decision support systems.	Kuncheva L	1993	Excluded - not relevant
Hematological indicator-based machine learning models for preoperative prediction of lymph node metastasis in cervical cancer.	Zhao H; Wang Y; Sun Y; Shi B; Liu J; Zhang S	2024	Excluded - not relevant
Predicting Postoperative Anemia and Blood Transfusion Following Total Knee Arthroplasty.	Kolin DA; Lyman S; Della Valle AG; Ast MP; Landy DC; Chalmers BP	2023	Excluded - not relevant
Validation of an Electronic Health Record-Based Machine Learning Model Compared With Clinical Risk Scores for Gastrointestinal Bleeding.	Shung DL; Chan CE; You K; Nakamura S; Saarinen T; Zheng NS; Simonov M; Li DK; Tsay C; Kawamura Y; Shen M; Hsiao A; Sekhon JS; Laine L	2024	Excluded - not relevant
Machine learning predictive models for grading bronchopulmonary dysplasia: umbilical cord blood IL-6 as a biomarker.	Gao L; Yang P; Luo C; Lei M; Shi Z; Cheng X; Zhang J; Cao W; Ren M; Zhang L; Wang B; Zhang Q	2023	Excluded - not relevant
A new hybrid machine learning model for predicting the renewal life of patents.	Kumar A; Ranjan P; Koley A; Danish S	2024	Excluded - not relevant
Predicting Bone Health Using Machine Learning in Patients undergoing Spinal Reconstruction Surgery.	Shen Y; Sardar ZM; Chase H; Coury JR; Cerpa M; Lenke LG	2023	Excluded - not relevant
Predicting student performance using sequence classification with time-based windows.	Deeva G; De Smedt J; Saint-Pierre C; Weber R; De Weerdt J	2022	Excluded - not relevant
Challenges and Future Prospects of Precision Medicine in Psychiatry.	Manchia M; Pisanu C; Squassina A; Carpiniello B	2020	Excluded - not relevant
Embodied Object Representation Learning and Recognition.	Van de Maele T; Verbelen T; ?áatal O; Dhoedt B	2022	Excluded - not relevant
Strategies for Testing Intervention Matching Schemes in Cancer.	Schork NJ; Goetz LH; Lowey J; Trent J	2020	Excluded - not relevant
Clinical decision making under uncertainty: a bootstrapped counterfactual inference approach.	Wu H; Shi W; Choudhary A; Wang MD	2024	Excluded - not relevant
Landslide Susceptibility Mapping Using Machine Learning Algorithms and Remote Sensing Data in a Tropical Environment.	Nhu VH; Mohammadi A; Shahabi H; Ahmad BB; Al-Ansari N; Shirzadi A; Clague JJ; Jaafari A; Chen W; Nguyen H	2020	Excluded - not relevant
Artificial Intelligence and Surgical Decision-making.	Loftus TJ; Tighe PJ; Filiberto AC; Efron PA; Brakenridge SC; Mohr AM; Rashidi P; Upchurch GR Jr; Bihorac A	2020	Excluded - not relevant
Epileptic tissue localization using graph-based networks in the high frequency oscillation range of intracranial electroencephalography.	Stergiadis C; Kazis D; Klados MA	2024	Excluded - not relevant
Predicting hospital emergency department visits accurately: A systematic review.	Silva E; Pereira MF; Vieira JT; Ferreira-Coimbra J; Henriques M; Rodrigues NF	2023	Excluded - not relevant
Symbolic rule-based classification of lung cancer stages from free-text pathology reports.	Nguyen AN; Lawley MJ; Hansen DP; Bowman RV; Clarke BE; Duhig EE; Colquist S	2010	Excluded - not relevant
A genetic programming-based approach to identify potential inhibitors of serine protease of Mycobacterium tuberculosis.	Kumari M; Tiwari N; Subbarao N	2020	Excluded - not relevant
Prediction and validation of pathologic complete response for locally advanced rectal cancer under neoadjuvant chemoradiotherapy based on a novel predictor using interpretable machine learning.	Wang Y; Pan Z; Li S; Cai H; Huang Y; Zhuang J; Liu X; Lu X; Guan G	2024	Excluded - not relevant
Image-Based Differentiation of Bacterial and Fungal Keratitis Using Deep Convolutional Neural Networks.	Redd TK; Prajna NV; Srinivasan M; Lalitha P; Krishnan T; Rajaraman R; Venugopal A; Acharya N; Seitzman GD; Lietman TM; Keenan JD; Campbell JP; Song X	2022	Excluded - not relevant
Application of hybrid fuzzy interval-based machine learning models on financial time series - A case study of Taiwan biotech index during the epidemic period.	Lin HY; Hsu BW	2023	Excluded - not relevant
Coreference analysis in clinical notes: a multi-pass sieve with alternate anaphora resolution modules.	Jonnalagadda SR; Li D; Sohn S; Wu ST; Wagholikar K; Torii M; Liu H	2012	Excluded - not relevant
Machine learning techniques in a structural and functional MRI diagnostic approach in schizophrenia: a systematic review.	de Filippis R; Carbone EA; Gaetano R; Bruni A; Pugliese V; Segura-Garcia C; De Fazio P	2019	Excluded - not relevant
Identifying the suicidal ideation risk group among older adults in rural areas: Developing a predictive model using machine learning methods.	Kim J; Gwak D; Kim S; Gang M	2023	Excluded - not relevant
Optimizing prognostic factors of five-year survival in gastric cancer patients using feature selection techniques with machine learning algorithms: a comparative study.	Afrash MR; Mirbagheri E; Mashoufi M; Kazemi-Arpanahi H	2023	Excluded - not relevant
Interpretable machine learning for predicting 28-day all-cause in-hospital mortality for hypertensive ischemic or hemorrhagic stroke patients in the ICU: a multi-center retrospective cohort study with internal and external cross-validation.	Huang J; Chen H; Deng J; Liu X; Shu T; Yin C; Duan M; Fu L; Wang K; Zeng S	2023	Excluded - not relevant
Leveraging Machine Learning Techniques to Forecast Patient Prognosis After Percutaneous Coronary Intervention.	Zack CJ; Senecal C; Kinar Y; Metzger Y; Bar-Sinai Y; Widmer RJ; Lennon R; Singh M; Bell MR; Lerman A; Gulati R	2019	Excluded - not relevant
Prediction of kinase inhibitors binding modes with machine learning and reduced descriptor sets.	Abdelbaky I; Tayara H; Chong KT	2021	Excluded - not relevant
Advanced analytics and artificial intelligence in gastrointestinal cancer: a systematic review of radiomics predicting response to treatment.	Wesdorp NJ; Hellingman T; Jansma EP; van Waesberghe JTM; Boellaard R; Punt CJA; Huiskens J; Kazemier G	2021	Excluded - not relevant
Rapid Detection and Quantification of Adulterants in Fruit Juices Using Machine Learning Tools and Spectroscopy Data.	Calle JLP; Barea-Sep??lveda M; Ruiz-Rodr??guez A; ?Ålvarez J?Å; Ferreiro-Gonzlez M; Palma M	2022	Excluded - not relevant
Forecasting the spread of COVID-19 based on policy, vaccination, and Omicron data.	Han K; Lee B; Lee D; Heo G; Oh J; Lee S; Apio C; Park T	2024	Excluded - not relevant
Benchmarking machine learning approaches to predict radiation-induced toxicities in lung cancer patients.	N???±ez-Benjumea FJ; Gonzlez-Garc??a S; Moreno-Conde A; Riquelme-Santos JC; L??pez-Guerra JL	2023	Excluded - not relevant
Machine learning to predict developmental neurotoxicity with high-throughput data from 2D bio-engineered tissues.	Kuusisto F; Costa VS; Hou Z; Thomson J; Page D; Stewart R	2019	Excluded - not relevant
Early prediction of cognitive impairment in adults aged 20 years and older using machine learning and biomarkers of heavy metal exposure.	Nabavi A; Safari F; Kashkooli M; Sadat Nabavizadeh S; Molavi Vardanjani H	2024	Excluded - not relevant
Whole-Blood 3-Gene Signature as a Decision Aid for Rifapentine-based Tuberculosis Preventive Therapy.	Huang HL; Lee JY; Lo YS; Liu IH; Huang SH; Huang YW; Lee MR; Lee CH; Cheng MH; Lu PL; Wang JY; Yang JM; Chong IW	2022	Excluded - not relevant
ANN-LSTM: A deep learning model for early student performance prediction in MOOC.	Al-Azazi FA; Ghurab M	2023	Excluded - not relevant
Prediction of infective complications after retrograde intra renal surgery using Machine learning.	Ek?üi M; Fakir AE; Evren ƒ?; ?ûam E; Arƒ±kan Y; Kargƒ± T; Hacƒ±islamoƒülu A; Yavuzsan AH; ?ûahin S; Ta?ü?ßƒ± Aƒ?	2023	Excluded - not relevant
Predictive value of specific ultrasound findings when used as a screening test for abnormalities on VCUG.	Logvinenko T; Chow JS; Nelson CP	2015	Excluded - not relevant
Predicting Clinical Outcomes in Acute Ischemic Stroke Patients Undergoing Endovascular Thrombectomy with Machine Learning : ASystematic Review and Meta-analysis.	Teo YH; Lim ICZY; Tseng FS; Teo YN; Kow CS; Ng ZHC; Chan Ko Ko N; Sia CH; Leow AST; Yeung W; Kong WY; Chan BPL; Sharma VK; Yeo LLL; Tan BYQ	2021	Excluded - not relevant
Machine learning for predicting colon cancer recurrence.	Kayikcioglu E; Onder AH; Bacak B; Serel TA	2024	Excluded - not relevant
A Radiomics-Based Nomogram Using Ultrasound Carotid Plaque Evaluation For Predicting Cerebro-Cardiovascular Events In Asymptomatic Patients.	Huang Z; Cheng XQ; Lu RR; Gao YP; Lv WZ; Liu K; Liu YN; Xiong L; Bi XJ; Deng YB	2024	Excluded - not relevant
Disentangling data dependency using cross-validation strategies to evaluate prediction quality of cattle grazing activities using machine learning algorithms and wearable sensor data.	Coelho Ribeiro LA; Bresolin T; Rosa GJM; Rume Casagrande D; Danes MAC; D??rea JRR	2021	Excluded - not relevant
Predicting Overweight and Obesity Status Among Malaysian Working Adults With Machine Learning or Logistic Regression: Retrospective Comparison Study.	Wong JE; Yamaguchi M; Nishi N; Araki M; Wee LH	2022	Excluded - not relevant
Non-linear missing data imputation for healthcare data via index-aware autoencoders.	Kabir S; Farrokhvar L	2022	Excluded - not relevant
Machine learning predictive classification models for the carcinogenic activity of activated metabolites derived from aromatic amines and nitroaromatics.	Halabi A; Rinc??n E; Chamorro E	2022	Excluded - not relevant
Deep learning opens new horizons in personalized medicine.	Papadakis GZ; Karantanas AH; Tsiknakis M; Tsatsakis A; Spandidos DA; Marias K	2019	Excluded - not relevant
Forecasting determinants of recurrence in lung cancer patients exploiting various machine learning models.	Thirunavukkarasu MK; Karuppasamy R	2023	Excluded - not relevant
Machine Learning for Predicting the Risk for Childhood Asthma Using Prenatal, Perinatal, Postnatal and Environmental Factors.	Jeddi Z; Gryech I; Ghogho M; El Hammoumi M; Mahraoui C	2021	Excluded - not relevant
From vital signs to clinical outcomes for patients with sepsis: a machine learning basis for a clinical decision support system.	Gultepe E; Green JP; Nguyen H; Adams J; Albertson T; Tagkopoulos I	2014	Excluded - not relevant
Replicability and reproducibility of predictive models for diagnosis of depression among young adults using Electronic Health Records.	Nickson D; Singmann H; Meyer C; Toro C; Walasek L	2023	Excluded - not relevant
Machine learning applied to multi-sensor information to reduce false alarm rate in the ICU.	Hever G; Cohen L; O'Connor MF; Matot I; Lerner B; Bitan Y	2020	Excluded - not relevant
Identification of atypical sleep microarchitecture biomarkers in children with autism spectrum disorder.	Martinez C; Chen ZS	2023	Excluded - not relevant
Intelligent type 2 diabetes risk prediction from administrative claim data.	Uddin S; Imam T; Hossain ME; Gide E; Sianaki OA; Moni MA; Mohammed AA; Vandana V	2022	Excluded - not relevant
Using machine learning to predict the risk of developing hypertensive disorders of pregnancy using a contemporary nulliparous cohort.	Schor JS; Kadambi A; Fulcher I; Venkatesh KK; Clapp MA; Ebrahim S; Ebrahim A; Wen T	2024	Excluded - not relevant
Evaluation of RGP Contact Lens Fitting in Keratoconus Patients Using Hierarchical Fuzzy Model and Genetic Algorithms.	Falahati Marvast F; Arabalibeik H; Alipour F; Sheikhtaheri A; Nouri L; Soozande M; Yarmahmoodi M	2016	Excluded - not relevant
The innovative model based on artificial intelligence algorithms to predict recurrence risk of patients with postoperative breast cancer.	Zeng L; Liu L; Chen D; Lu H; Xue Y; Bi H; Yang W	2023	Excluded - not relevant
GLYFE: review and benchmark of personalized glucose predictive models in type 1 diabetes.	De Bois M; Yacoubi MAE; Ammi M	2022	Excluded - not relevant
Epigenetic Target Fishing with Accurate Machine Learning Models.	Snchez-Cruz N; Medina-Franco JL	2021	Excluded - not relevant
Assessing the Views of Professionals, Patients, and Care Partners Concerning the Use of Computer Tools in Memory Clinics: International Survey Study.	van Gils AM; Visser LN; Hendriksen HM; Georges J; Muller M; Bouwman FH; van der Flier WM; Rhodius-Meester HF	2021	Excluded - not relevant
GA-ANFIS Expert System Prototype for Prediction of Dermatological Diseases.	Begic Fazlic L; Avdagic K; Omanovic S	2015	Excluded - not relevant
Development and validation of supervised machine learning multivariable prediction models for the diagnosis of Pneumocystis jirovecii pneumonia using nasopharyngeal swab PCR in adults in a low-HIV prevalence setting.	Chew R; Woods ML; Paterson DL	2024	Excluded - not relevant
Processing and representation of meta-data for sleep apnea diagnosis with an artificial intelligence approach.	Nettleton D; Mu?±iz J	2001	Excluded - not relevant
Clinical Decision Support System for All Stages of Gastric Carcinogenesis in Real-Time Endoscopy: Model Establishment and Validation Study.	Gong EJ; Bang CS; Lee JJ; Jeong HM; Baik GH; Jeong JH; Dick S; Lee GH	2023	Excluded - not relevant
Machine learning informed predictor importance measures of environmental parameters in maritime optical turbulence.	Jellen C; Burkhardt J; Brownell C; Nelson C	2020	Excluded - not relevant
Toward fault tolerant modelling for SCADA based electricity distribution networks, machine learning approach.	Masri A; Al-Jabi M	2021	Excluded - not relevant
Data-Driven Approach for Auditory Profiling and Characterization of Individual Hearing Loss.	Sanchez Lopez R; Bianchi F; Fereczkowski M; Santurette S; Dau T	2018	Excluded - not relevant
Machine learning predictive modeling of the persistence of post-Covid19 disorders: Loss of smell and taste as case studies.	Alhassoon K; Alhsaon MA; Alsunaydih F; Alsaleem F; Salim O; Aly S; Shaban M	2024	Excluded - not relevant
Predicting atomic-level reaction mechanisms for S(N)2 reactions via machine learning.	Meng F; Li Y; Wang D	2021	Excluded - not relevant
Biomarkers of the Response to Immune Checkpoint Inhibitors in Metastatic Urothelial Carcinoma.	Chen S; Zhang N; Wang T; Zhang E; Wang X; Zheng J	2020	Excluded - not relevant
Prediction of response to cardiac resynchronization therapy using a multi-feature learning method.	Gallard A; Hubert A; Smiseth O; Voigt JU; Le Rolle V; Leclercq C; Bidaut A; Galli E; Donal E; Hernandez AI	2021	Excluded - not relevant
Development and validation of a machine learning-based tool to predict autism among children.	Betts KS; Chai K; Kisely S; Alati R	2023	Excluded - not relevant
Machine learning and DFT-based combined framework for predicting transmission spectra of quantum-confined bio-molecular nanotube.	Roy DD; Roy P; De D	2023	Excluded - not relevant
A novel descriptor based on atom-pair properties.	Kuroda M	2017	Excluded - not relevant
Machine Learning-Based Presymptomatic Detection of Rice Sheath Blight Using Spectral Profiles.	Conrad AO; Li W; Lee DY; Wang GL; Rodriguez-Saona L; Bonello P	2020	Excluded - not relevant
Mime: A flexible machine-learning framework to construct and visualize models for clinical characteristics prediction and feature selection.	Liu H; Zhang W; Zhang Y; Adegboro AA; Fasoranti DO; Dai L; Pan Z; Xiong Y; Li W; Peng K; Wanggou S; Li X	2024	Excluded - not relevant
Efficient Prediction of Ki-67 Proliferation Index in Meningiomas on MRI: From Traditional Radiological Findings to a Machine Learning Approach.	Zhao Y; Xu J; Chen B; Cao L; Chen C	2022	Excluded - not relevant
Interpretable and Physicochemical-Intuitive Deep Learning Approach for the Design of Thermal Resistance of Energetic Compounds.	Liu H; Chen P; Zhang C; Huang X	2024	Excluded - not relevant
An Intelligent Decision-Making Support System for the Detection and Staging of Prostate Cancer in Developing Countries.	Zhang J; Chen Z; Wu J; Liu K	2020	Excluded - not relevant
Development and validation of a machine learning model to predict venous thromboembolism among hospitalized cancer patients.	Meng L; Wei T; Fan R; Su H; Liu J; Wang L; Huang X; Qi Y; Li X	2022	Excluded - not relevant
ChatGPT: unlocking the potential of Artifical Intelligence in COVID-19 monitoring and prediction.	Gerli AG; Soriano JB; Alicandro G; Salvagno M; Taccone F; Centanni S; LA Vecchia C	2023	Excluded - not relevant
Interpretability Versus Accuracy: A Comparison of Machine Learning Models Built Using Different Algorithms, Performance Measures, and Features to Predict E. coli Levels in Agricultural Water.	Weller DL; Love TMT; Wiedmann M	2021	Excluded - not relevant
Machine Learning for Multi-Vessel Coronary Artery Disease Prediction on Electrocardiogram Gated Single-Photon Emission Computed Tomography.	Shimizu M; Kimura S; Fujii H; Suzuki M; Nishizaki M; Sasano T	2023	Excluded - not relevant
A comparison of Arabic sign language dynamic gesture recognition models.	Almasre MA; Al-Nuaim H	2020	Excluded - not relevant
Prediction of Readmissions in the German DRG System Based on ¬ß21 Datasets.	Eggerth A; Hayn D; Veeranki S; Stieg J; Schreier G	2018	Excluded - not relevant
Development and validation of an MRI-based radiomic nomogram to distinguish between good and poor responders in patients with locally advanced rectal cancer undergoing neoadjuvant chemoradiotherapy.	Wang J; Liu X; Hu B; Gao Y; Chen J; Li J	2021	Excluded - not relevant
Bioactivity predictions and virtual screening using machine learning predictive model.	Siddiqui NF; Vishwakarma P; Thakur S; Jadhav HR	2024	Excluded - not relevant
Beyond performance metrics: modeling outcomes and cost for clinical machine learning.	Diao JA; Wedlund L; Kvedar J	2021	Excluded - not relevant
Multiclassification of the symptom severity of social anxiety disorder using digital phenotypes and feature representation learning.	Choi H; Cho Y; Min C; Kim K; Kim E; Lee S; Kim JJ	2024	Excluded - not relevant
Machine Learning Prediction Models forIn-Hospital Mortality After Transcatheter Aortic Valve Replacement.	Hernandez-Suarez DF; Kim Y; Villablanca P; Gupta T; Wiley J; Nieves-Rodriguez BG; Rodriguez-Maldonado J; Feliu Maldonado R; da Luz Sant'Ana I; Sanina C; Cox-Alomar P; Ramakrishna H; Lopez-Candales A; O'Neill WW; Pinto DS; Latib A; Roche-Lima A	2019	Excluded - not relevant
Machine learning of material properties: Predictive and interpretable multilinear models.	Allen AEA; Tkatchenko A	2022	Excluded - not relevant
Pressure Injury Link to Entropy of Abdominal Temperature.	Padhye N; Rios D; Fay V; Hanneman SK	2022	Excluded - not relevant
Natural Rubber Blend Optimization via Data-Driven Modeling: The Implementation for Reverse Engineering.	Romn AJ; Qin S; Rodr??guez JC; Gonzlez LD; Zavala VM; Osswald TA	2022	Excluded - not relevant
Machine learning algorithms and forced oscillation measurements applied to the automatic identification of chronic obstructive pulmonary disease.	Amaral JL; Lopes AJ; Jansen JM; Faria AC; Melo PL	2012	Excluded - not relevant
Long-term Evaluation of Machine Learning Based Methods for Air Emission Monitoring.	Si M; Wiens BM; Du K	2024	Excluded - not relevant
A Machine Learning-Based Intrauterine Growth Restriction (IUGR) Prediction Model for Newborns.	Deval R; Saxena P; Pradhan D; Mishra AK; Jain AK	2022	Excluded - not relevant
A framework for medical image retrieval using machine learning and statistical similarity matching techniques with relevance feedback.	Rahman MM; Bhattacharya P; Desai BC	2007	Excluded - not relevant
Improving predictive models for Alzheimer's disease using GWAS data by incorporating misclassified samples modeling.	Romero-Rosales BL; Tamez-Pena JG; Nicolini H; Moreno-Trevi?±o MG; Trevino V	2020	Excluded - not relevant
Machine Learning Approach to Reduce Alert Fatigue Using a Disease Medication-Related Clinical Decision Support System: Model Development and Validation.	Poly TN; Islam MM; Muhtar MS; Yang HC; Nguyen PAA; Li YJ	2020	Excluded - not relevant
Ensembles of decision trees and gradient-based learning for employee turnover rate prediction.	Zhang C; Han W	2024	Excluded - not relevant
A new method for modeling preoperative diagnosis of ovarian tumors.	Stalbovskaya V; Ifeachor EC; Van Huffel S; Timmerman D	2007	Excluded - not relevant
Pain management in patients with hepatocellular carcinoma after transcatheter arterial chemoembolisation: A retrospective study.	Guan Y; Tian Y; Fan YW	2023	Excluded - not relevant
Development and validation of predictive models for unplanned hospitalization in the Basque Country: analyzing the variability of non-deterministic algorithms.	Olza A; Milln E; Rodr??guez-?Ålvarez MX	2023	Excluded - not relevant
A Narrative Review of Adverse Event Detection, Monitoring, and Prevention in Indian Hospitals.	Verman S; Anjankar A	2022	Excluded - not relevant
Construction of a predictive model based on MIV-SVR for prognosis and length of stay in patients with traumatic brain injury: Retrospective cohort study.	Pan Y; Fang C; Zhu X; Wan J	2023	Excluded - not relevant
Radiomics in the characterization of lipid-poor adrenal adenomas at unenhanced CT: time to look beyond usual density metrics.	Feliciani G; Serra F; Menghi E; Ferroni F; Sarnelli A; Feo C; Zatelli MC; Ambrosio MR; Giganti M; Carnevale A	2024	Excluded - not relevant
Early Detection of Heart Failure Using Electronic Health Records: Practical Implications for Time Before Diagnosis, Data Diversity, Data Quantity, and Data Density.	Ng K; Steinhubl SR; deFilippi C; Dey S; Stewart WF	2016	Excluded - not relevant
Optimization and Predictive Modeling of Reinforced Concrete Circular Columns.	Bekda?ü G; Cakiroglu C; Kim S; Geem ZW	2022	Excluded - not relevant
A comprehensive study on feature types for osteoporosis classification in dental panoramic radiographs.	Alzubaidi MA; Otoom M	2020	Excluded - not relevant
Clinical Risk Score for Predicting Recurrence Following a Cerebral Ischemic Event.	Chaudhary D; Abedi V; Li J; Schirmer CM; Griessenauer CJ; Zand R	2019	Excluded - not relevant
Feedforward sigmoidal networks--equicontinuity and fault-tolerance properties.	Chandra P; Singh Y	2004	Excluded - not relevant
Prediction of conversion from mild cognitive impairment to Alzheimer's disease and simultaneous feature selection and grouping using Medicaid claim data.	Zhang Q; Coury R; Tang W	2024	Excluded - not relevant
Mortality risk prediction in burn injury: Comparison of logistic regression with machine learning approaches.	Stylianou N; Akbarov A; Kontopantelis E; Buchan I; Dunn KW	2015	Excluded - not relevant
Architectural Design of a Blockchain-Enabled, Federated Learning Platform for Algorithmic Fairness in Predictive Health Care: Design Science Study.	Liang X; Zhao J; Chen Y; Bandara E; Shetty S	2023	Excluded - not relevant
Development and use of a clinical decision support system for the diagnosis of social anxiety disorder.	Fathi S; Ahmadi M; Birashk B; Dehnad A	2020	Excluded - not relevant
Machine learning-optimized Combinatorial MRI scale (COMRISv2) correlates highly with cognitive and physical disability scales in Multiple Sclerosis patients.	Kelly E; Varosanec M; Kosa P; Prchkovska V; Moreno-Dominguez D; Bielekova B	2022	Excluded - not relevant
Exploiting node metadata to predict interactions in bipartite networks using graph embedding and neural networks.	Runghen R; Stouffer DB; Dalla Riva GV	2022	Excluded - not relevant
A Reliable Multi-classifier Multi-objective Model for Predicting Recurrence in Triple Negative Breast Cancer().	Chen X; Zhou Z; Thomas K; Folkert M; Kim N; Rahimi A; Wang J	2019	Excluded - not relevant
Classification and counting of cells in brightfield microscopy images: an application of convolutional neural networks.	Ferreira EKGD; Silveira GF	2024	Excluded - not relevant
Comparison of the classifiers based on mRNA, microRNA and lncRNA expression and DNA methylation profiles for the tumor origin detection.	Feng Y; Wang Y	2024	Excluded - not relevant
Learning From Others Without Sacrificing Privacy: Simulation Comparing Centralized and Federated Machine Learning on Mobile Health Data.	Liu JC; Goetz J; Sen S; Tewari A	2021	Excluded - not relevant
Machine Learning Models for Predicting the Type and Outcome of Ureteral Stones Treatments.	Rashidi E; Langarizadeh M; Sayadi M; Sarkarian M	2023	Excluded - not relevant
Chiral Cliffs: Investigating the Influence of Chirality on Binding Affinity.	Schneider N; Lewis RA; Fechner N; Ertl P	2018	Excluded - not relevant
Comparison of Models to Predict Mechanical Properties of FR-AM Composites and a Fractographical Study.	Leon-Becerra J; Gonzlez-Estrada OA; Snchez-Acevedo H	2022	Excluded - not relevant
Registration of challenging image pairs: initialization, estimation, and decision.	Yang G; Stewart CV; Sofka M; Tsai CL	2007	Excluded - not relevant
Serum profiling by MALDI-TOF mass spectrometry as a diagnostic tool for domoic acid toxicosis in California sea lions.	Neely BA; Soper JL; Greig DJ; Carlin KP; Favre EG; Gulland FM; Almeida JS; Janech MG	2012	Excluded - not relevant
Deep Learning for Prediction of Progression and Recurrence in Nonfunctioning Pituitary Macroadenomas: Combination of Clinical and MRI Features.	Chen YJ; Hsieh HP; Hung KC; Shih YJ; Lim SW; Kuo YT; Chen JH; Ko CC	2022	Excluded - not relevant
Development of GP and GEP models to estimate an environmental issue induced by blasting operation.	Faradonbeh RS; Hasanipanah M; Amnieh HB; Armaghani DJ; Monjezi M	2018	Excluded - not relevant
Machine learning and deep learning techniques to support clinical diagnosis of arboviral diseases: A systematic review.	da Silva Neto SR; Tabosa Oliveira T; Teixeira IV; Aguiar de Oliveira SB; Souza Sampaio V; Lynn T; Endo PT	2022	Excluded - not relevant
Machine learning based models for prediction of subtype diagnosis of primary aldosteronism using blood test.	Kaneko H; Umakoshi H; Ogata M; Wada N; Iwahashi N; Fukumoto T; Yokomoto-Umakoshi M; Nakano Y; Matsuda Y; Miyazawa T; Sakamoto R; Ogawa Y	2021	Excluded - not relevant
A Machine Learning Approach for Predicting Early Phase Postoperative Hypertension in Patients Undergoing Carotid Endarterectomy.	Tan J; Wang Q; Shi W; Liang K; Yu B; Mao Q	2021	Excluded - not relevant
Cancer Diagnosis of Microscopic Biopsy Images Using a Social Spider Optimisation-Tuned Neural Network.	Balaji P; Chidambaram K	2021	Excluded - not relevant
Improve Glioblastoma Multiforme Prognosis Prediction by Using Feature Selection and Multiple Kernel Learning.	Zhang Y; Li A; Peng C; Wang M	2016	Excluded - not relevant
Diagnosis of prostate cancer in a Chinese population by using machine learning methods.	Wang G; Teoh JY; Choi KS	2018	Excluded - not relevant
Image-based clinical decision support for transrectal ultrasound in the diagnosis of prostate cancer: comparison of multiple logistic regression, artificial neural network, and support vector machine.	Lee HJ; Hwang SI; Han SM; Park SH; Kim SH; Cho JY; Seong CG; Choe G	2010	Excluded - not relevant
Respiratory resistance and reactance in adults with sickle cell anemia: Part 2-Fractional-order modeling and a clinical decision support system for the diagnosis of respiratory disorders.	Marinho CL; Maioli MCP; Amaral JLMD; Lopes AJ; Melo PL	2019	Excluded - not relevant
Accurately Differentiating Between Patients With COVID-19, Patients With Other Viral Infections, and Healthy Individuals: Multimodal Late Fusion Learning Approach.	Xu M; Ouyang L; Han L; Sun K; Yu T; Li Q; Tian H; Safarnejad L; Zhang H; Gao Y; Bao FS; Chen Y; Robinson P; Ge Y; Zhu B; Liu J; Chen S	2021	Excluded - not relevant
Precision molecular insights for prostate cancer prognosis: tumor immune microenvironment and cell death analysis of senescence-related genes by machine learning and single-cell analysis.	Wu Y; Xu R; Wang J; Luo Z	2024	Excluded - not relevant
Predicting the onset of psychotic experiences in daily life with the use of ambulatory sensor data - A proof-of-concept study.	Strakeljahn F; Lincoln T; Krkovic K; Schlier B	2024	Excluded - not relevant
Towards a Machine Learning Empowered Prognostic Model for Predicting Disease Progression for Amyotrophic Lateral Sclerosis.	Turabieh H; Afshar AS; Statland J; Song X	2023	Excluded - not relevant
Development and validation of machine learning models for the prediction of SH-2 containing protein tyrosine phosphatase 2 inhibitors.	Adhikari N; Ayyannan SR	2024	Excluded - not relevant
Height prediction of individuals with osteogenesis imperfecta by machine learning.	Yang H; Zhu W; Li B; Wang H; Xing C; Xiong Y; Ren X; Ning G	2024	Excluded - not relevant
Balancing accuracy and interpretability of machine learning approaches for radiation treatment outcomes modeling.	Luo Y; Tseng HH; Cui S; Wei L; Ten Haken RK; El Naqa I	2019	Excluded - not relevant
[Classification of sudden deafness prognosis based on deep learning method].	Bing D; Ying J; Lan L; Guan J; Xie LY; Zhao LD; Wang DY; Wang QJ	2018	Excluded - not relevant
Preeclampsia Prediction Using Machine Learning and Polygenic Risk Scores From Clinical and Genetic Risk Factors in Early and Late Pregnancies.	Kovacheva VP; Eberhard BW; Cohen RY; Maher M; Saxena R; Gray KJ	2024	Excluded - not relevant
The Influence of Cognitive Biases and Financial Factors on Forecast Accuracy of Analysts.	Nardi PCC; Ribeiro EMS; Bueno JLO; Aggarwal I	2021	Excluded - not relevant
Evaluation of a Machine Learning-Based Prognostic Model for Unrelated Hematopoietic Cell Transplantation Donor Selection.	Buturovic L; Shelton J; Spellman SR; Wang T; Friedman L; Loftus D; Hesterberg L; Woodring T; Fleischhauer K; Hsu KC; Verneris MR; Haagenson M; Lee SJ	2018	Excluded - not relevant
An intelligent model for liver disease diagnosis.	Lin RH	2009	Excluded - not relevant
The use of machine learning for predicting candidates for outpatient spine surgery: a review.	Wellington IJ; Karsmarski OP; Murphy KV; Shuman ME; Ng MK; Antonacci CL	2023	Excluded - not relevant
A Subvision System for Enhancing the Environmental Adaptability of the Powered Transfemoral Prosthesis.	Zhang K; Luo J; Xiao W; Zhang W; Liu H; Zhu J; Lu Z; Rong Y; de Silva CW; Fu C	2021	Excluded - not relevant
Numerical and machine learning modeling of GFRP confined concrete-steel hollow elliptical columns.	Isleem HF; Qiong T; Alsaadawi MM; Elshaarawy MK; Mansour DM; Abdullah F; Mandor A; Sor NH; Jahami A	2024	Excluded - not relevant
Predicting Micropollutant Removal by Reverse Osmosis and Nanofiltration Membranes: Is Machine Learning Viable?	Jeong N; Chung TH; Tong T	2021	Excluded - not relevant
Machine learning for predicting lifespan-extending chemical compounds.	Barardo DG; Newby D; Thornton D; Ghafourian T; de Magalh?£es JP; Freitas AA	2017	Excluded - not relevant
Wearable Epileptic Seizure Prediction System Based on Machine Learning Techniques Using ECG, PPG and EEG Signals.	Zambrana-Vinaroz D; Vicente-Samper JM; Manrique-Cordoba J; Sabater-Navarro JM	2022	Excluded - not relevant
Intestinal flora and inflammatory bowel disease: Causal relationships and predictive models.	Bi GW; Wu ZG; Li Y; Wang JB; Yao ZW; Yang XY; Yu YB	2024	Excluded - not relevant
Prediction Model for in-Stent Restenosis Post-PCI Based on Boruta Algorithm and Deep Learning: The Role of Blood Cholesterol and Lymphocyte Ratio.	Hou L; Su K; He T; Zhao J; Li Y	2024	Excluded - not relevant
Predicting non-suicidal self-injury among Chinese adolescents: The application of ten algorithms of machine learning.	Chen W; Gao Y; Xiao S	2024	Excluded - not relevant
Machine learning study using 2020 SDHS data to determine poverty determinants in Somalia.	Hassan AA; Muse AH; Chesneau C	2024	Excluded - not relevant
A computational method for predicting regulation of human microRNAs on the influenza virus genome.	Zhang H; Li Z; Li Y; Liu Y; Liu J; Li X; Shen T; Duan Y; Hu M; Xu D	2013	Excluded - not relevant
Integration of machine learning-based prediction for enhanced Model's generalization: Application in photocatalytic polishing of palm oil mill effluent (POME).	Ng KH; Gan YS; Cheng CK; Liu KH; Liong ST	2020	Excluded - not relevant
A Raspberry Pi-Based Traumatic Brain Injury Detection System for Single-Channel Electroencephalogram.	Dhillon NS; Sutandi A; Vishwanath M; Lim MM; Cao H; Si D	2021	Excluded - not relevant
Can Gut Microbiota Be a Good Predictor for Parkinson's Disease? A Machine Learning Approach.	Pietrucci D; Teofani A; Unida V; Cerroni R; Biocca S; Stefani A; Desideri A	2020	Excluded - not relevant
Automatic Osteoporosis Screening System Using Radiomics and Deep Learning from Low-Dose Chest CT Images.	Tong X; Wang S; Zhang J; Fan Y; Liu Y; Wei W	2024	Excluded - not relevant
Enhanced data preprocessing with novel window function in Raman spectroscopy: Leveraging feature selection and machine learning for raspberry origin identification.	Zhao Y; Lv W; Zhang Y; Tang M; Wang H	2024	Excluded - not relevant
Machine learning in paediatric haematological malignancies: a systematic review of prognosis, toxicity and treatment response models.	Gurumurthy G; Gurumurthy J; Gurumurthy S	2024	Excluded - not relevant
Differential diagnosis of systemic lupus erythematosus and Sj??gren's syndrome using machine learning and multi-omics data.	Martorell-Marugn J; Chierici M; Jurman G; Alarc??n-Riquelme ME; Carmona-Sez P	2023	Excluded - not relevant
Cross-platform toxicogenomics for the prediction of non-genotoxic hepatocarcinogenesis in rat.	R??mer M; Eichner J; Metzger U; Templin MF; Plummer S; Ellinger-Ziegelbauer H; Zell A	2014	Excluded - not relevant
Detection of Autism Spectrum Disorder in Children Using Machine Learning Techniques.	Vakadkar K; Purkayastha D; Krishnan D	2021	Excluded - not relevant
Machine learning predicts cancer-associated venous thromboembolism using clinically available variables in gastric cancer patients.	Xu Q; Lei H; Li X; Li F; Shi H; Wang G; Sun A; Wang Y; Peng B	2023	Excluded - not relevant
New Interfaces and Approaches to Machine Learning When Classifying Gestures within Music.	Rhodes C; Allmendinger R; Climent R	2020	Excluded - not relevant
A Comprehensive Analysis on Wearable Acceleration Sensors in Human Activity Recognition.	Janidarmian M; Roshan Fekr A; Radecka K; Zilic Z	2017	Excluded - not relevant
Comparison of Machine Learning Optimal Classification Trees With the Pediatric Emergency Care Applied Research Network Head Trauma Decision Rules.	Bertsimas D; Dunn J; Steele DW; Trikalinos TA; Wang Y	2019	Excluded - not relevant
[OCT biomarkers in diabetic maculopathy and artificial intelligence].	Lorenz AT; Pollreisz A; Schmidt-Erfurth U; Szurman P; Stanzel B	2024	Excluded - not relevant
Accurate predictions of aqueous solubility of drug molecules via the multilevel graph convolutional network (MGCN) and SchNet architectures.	Gao P; Zhang J; Sun Y; Yu J	2020	Excluded - not relevant
A Machine Learning Pipeline for Accurate COVID-19 Health Outcome Prediction using Longitudinal Electronic Health Records.	Feng A	2021	Excluded - not relevant
An assessment of the value of deep neural networks in genetic risk prediction for surgically relevant outcomes.	Christensen MA; Sigurdsson A; Bonde A; Rasmussen S; Ostrowski SR; Nielsen M; Sillesen M	2024	Excluded - not relevant
Effects of Plasma Transfusion on Perioperative Bleeding Complications: A Machine Learning Approach.	Ngufor C; Murphree D; Upadhyaya S; Madde N; Kor D; Pathak J	2015	Excluded - not relevant
Proof-of-concept study of a small language model chatbot for breast cancer decision support - a transparent, source-controlled, explainable and data-secure approach.	Griewing S; Lechner F; Gremke N; Lukac S; Janni W; Wallwiener M; Wagner U; Hirsch M; Kuhn S	2024	Excluded - not relevant
Predictive Models Based on Molecular Images and Molecular Descriptors for Drug Screening.	Mamada H; Takahashi M; Ogino M; Nomura Y; Uesawa Y	2023	Excluded - not relevant
Prediction of the characteristics of aggressiveness of pancreatic neuroendocrine neoplasms (PanNENs) based on CT radiomic features.	Mori M; Palumbo D; Muffatti F; Partelli S; Mushtaq J; Andreasi V; Prato F; Ubeira MG; Palazzo G; Falconi M; Fiorino C; De Cobelli F	2023	Excluded - not relevant
Machine learning-based predictive risk models for 30-day and 1-year mortality in severe aortic stenosis patients undergoing transcatheter aortic valve implantation.	Lertsanguansinchai P; Chokesuwattanaskul R; Petchlorlian A; Suttirut P; Buddhari W	2023	Excluded - not relevant
Using machine-learning approaches to predict non-participation in a nationwide general health check-up scheme.	Shimoda A; Ichikawa D; Oyama H	2018	Excluded - not relevant
Development and internal validation of the Cleveland Clinic Bleeding Model to predict major bleeding risk at admission in medical inpatients.	Mittman BG; Sheehan M; Kojima L; Casacchia NJ; Lisheba O; Hu B; Pappas MA; Rothberg MB	2024	Excluded - not relevant
Prediction of Childbirth Mortality Using Machine Learning.	Metsker O; Kopanitsa G; Bolgova E	2020	Excluded - not relevant
Interpretable machine learning models for detecting peripheral neuropathy and lower extremity arterial disease in diabetics: an analysis of critical shared and unique risk factors.	Wu Y; Dong D; Zhu L; Luo Z; Liu Y; Xie X	2024	Excluded - not relevant
Analysis and prediction of COVID-19 trajectory: A machine learning approach.	Majhi R; Thangeda R; Sugasi RP; Kumar N	2021	Excluded - not relevant
Prediction of pandemic risk for animal-origin coronavirus using a deep learning method.	Kou Z; Huang YF; Shen A; Kosari S; Liu XR; Qiang XL	2021	Excluded - not relevant
Prediction of In-Hospital Mortality from Administrative Data: A Sequential Pattern Mining Approach.	Pinaire J; Chabert E; Az?© J; Bringay S; Poncelet P; Landais P	2021	Excluded - not relevant
Improving the quality of predictive models in small data GSDOT: A new algorithm for generating synthetic data.	Douzas G; Lechleitner M; Bacao F	2022	Excluded - not relevant
The pursuit of accurate predictive models of the bioactivity of small molecules.	Martinez-Mayorga K; Rosas-Jim?©nez JG; Gonzalez-Ponce K; L??pez-L??pez E; Neme A; Medina-Franco JL	2024	Excluded - not relevant
Predicting the 2-Year Risk of Progression from Prediabetes to Diabetes Using Machine Learning among Chinese Elderly Adults.	Liu Q; Zhou Q; He Y; Zou J; Guo Y; Yan Y	2022	Excluded - not relevant
Predicting phenotypes from novel genomic markers using deep learning.	Sehrawat S; Najafian K; Jin L	2023	Excluded - not relevant
Predicting suitability of finger marks using machine learning techniques and examiner annotations.	Eldridge H; De Donno M; Champod C	2021	Excluded - not relevant
Machine learning-based FDG PET-CT radiomics for outcome prediction in larynx and hypopharynx squamous cell carcinoma.	Zhong J; Frood R; Brown P; Nelstrop H; Prestwich R; McDermott G; Currie S; Vaidyanathan S; Scarsbrook AF	2021	Excluded - not relevant
Machine learning models for predicting the risk factor of carotid plaque in cardiovascular disease.	Bin C; Li Q; Tang J; Dai C; Jiang T; Xie X; Qiu M; Chen L; Yang S	2023	Excluded - not relevant
A Machine Learning Based Framework to Identify and Classify Non-alcoholic Fatty Liver Disease in a Large-Scale Population.	Ji W; Xue M; Zhang Y; Yao H; Wang Y	2022	Excluded - not relevant
Comparison of Machine Learning Algorithms for Predictive Modeling of Beef Attributes Using Rapid Evaporative Ionization Mass Spectrometry (REIMS) Data.	Gredell DA; Schroeder AR; Belk KE; Broeckling CD; Heuberger AL; Kim SY; King DA; Shackelford SD; Sharp JL; Wheeler TL; Woerner DR; Prenni JE	2019	Excluded - not relevant
Automatic evidence quality prediction to support evidence-based decision making.	Sarker A; Moll D; Paris C	2015	Excluded - not relevant
Evaluation of predictive models to determine total morbidity outcome of feedlot cattle based on cohort-level feed delivery data during the first 15 days on feed.	Heinen L; Lancaster PA; White BJ; Zwiefel E	2022	Excluded - not relevant
Electronic health record machine learning model predicts trauma inpatient mortality in real time: A validation study.	Mou Z; Godat LN; El-Kareh R; Berndtson AE; Doucet JJ; Costantini TW	2022	Excluded - not relevant
Machine learning-based radiomic models to predict intensity-modulated radiation therapy response, Gleason score and stage in prostate cancer.	Abdollahi H; Mofid B; Shiri I; Razzaghdoust A; Saadipoor A; Mahdavi A; Galandooz HM; Mahdavi SR	2019	Excluded - not relevant
PredicT-ML: a tool for automating machine learning model building with big clinical data.	Luo G	2016	Excluded - not relevant
High Predictive Accuracy of Negative Schizotypy With Acoustic Measures.	Cohen AS; Cox CR; Cowan T; Masucci MD; Le TP; Docherty AR; Bedwell JS	2022	Excluded - not relevant
A 5-year survival status prognosis of nonmetastatic cervical cancer patients through machine learning algorithms.	Yu W; Lu Y; Shou H; Xu H; Shi L; Geng X; Song T	2023	Excluded - not relevant
A hybrid data mining model for diagnosis of patients with clinical suspicion of dementia.	Moreira LB; Namen AA	2018	Excluded - not relevant
Lung Cancer Survival Prediction via Machine Learning Regression, Classification, and Statistical Techniques.	Bartholomai JA; Frieboes HB	2018	Excluded - not relevant
Improving Bayesian credibility intervals for classifier error rates using maximum entropy empirical priors.	Gustafsson MG; Wallman M; Wickenberg Bolin U; G??ransson H; Frykn?§s M; Andersson CR; Isaksson A	2010	Excluded - not relevant
A multi-class classification model for supporting the diagnosis of type II diabetes mellitus.	Kuo KM; Talley P; Kao Y; Huang CH	2020	Excluded - not relevant
Improving mixed-integer temporal modeling by generating synthetic data using conditional generative adversarial networks: A case study of fluid overload prediction in the intensive care unit.	Rafiei A; Ghiasi Rad M; Sikora A; Kamaleswaran R	2024	Excluded - not relevant
Development and Validation of a Prediction Model for Need for Massive Transfusion During Surgery Using Intraoperative Hemodynamic Monitoring Data.	Lee SM; Lee G; Kim TK; Le T; Hao J; Jung YM; Park CW; Park JS; Jun JK; Lee HC; Kim D	2022	Excluded - not relevant
Association between the stress hyperglycemia ratio and 28-day all-cause mortality in critically ill patients with sepsis: a retrospective cohort study and predictive model establishment based on machine learning.	Yan F; Chen X; Quan X; Wang L; Wei X; Zhu J	2024	Excluded - not relevant
Ability of a Machine Learning Algorithm to Predict the Need for Perioperative Red Blood Cells Transfusion in Pelvic Fracture Patients: A Multicenter Cohort Study in China.	Huang X; Wang Y; Chen B; Huang Y; Wang X; Chen L; Gui R; Ma X	2021	Excluded - not relevant
Predictive risk models for COVID-19 patients using the multi-thresholding meta-algorithm.	Delgado R; Fernndez-Pelez F; Pallar?©s N; Diaz-Brito V; Izquierdo E; Oriol I; Simonetti A; Teb?© C; Videla S; Carratal?† J	2024	Excluded - not relevant
Prediction of Obliteration After the Gamma Knife Radiosurgery of Arteriovenous Malformations Using Hand-Crafted Radiomics and Deep-Learning Methods.	Wu DJ; Kollitz M; Ward M; Dharnipragada RS; Gupta R; Sabal LT; Singla A; Tummala R; Dusenbery K; Watanabe Y	2024	Excluded - not relevant
Predictive models demonstrate age-dependent association of subcortical volumes and cognitive measures.	Weerasekera A; Ion-MƒÉrgineanu A; Green C; Mody M; Nolan GP	2023	Excluded - not relevant
Development and validation of a predictive model algorithm to identify anaphylaxis in adults with type 2 diabetes in U.S. administrative claims data.	Beachler DC; Taylor DH; Anthony MS; Yin R; Li L; Saltus CW; Shaunik A; Walsh KE; Rothman KJ; Johannes CB; Aroda VR; Carr W; Goldberg P; Accardi A; O'Shura JS; Sharma K; Juhaeri J; Lanes S; Wu C	2021	Excluded - not relevant
Deep learning-based radiomic nomogram to predict risk categorization of thymic epithelial tumors: A multicenter study.	Zhou H; Bai HX; Jiao Z; Cui B; Wu J; Zheng H; Yang H; Liao W	2023	Excluded - not relevant
Comparison of genetic algorithms and other classification methods in the diagnosis of female urinary incontinence.	Laurikkala J; Juhola M; Lammi S; Viikki K	1999	Excluded - not relevant
Automatic construction of rule-based ICD-9-CM coding systems.	Farkas R; Szarvas G	2008	Excluded - not relevant
Clinical decision support models for oropharyngeal cancer treatment: design and evaluation of a multi-stage knowledge abstraction and formalization process.	Gaebel J; Mehlhorn S; Oeser A; Dietz A; Neumuth T; Stoehr M	2022	Excluded - not relevant
Improving the Prediction of Survival in Cancer Patients by Using Machine Learning Techniques: Experience of Gene Expression Data: A Narrative Review.	Bashiri A; Ghazisaeedi M; Safdari R; Shahmoradi L; Ehtesham H	2017	Excluded - not relevant
Evaluating and mitigating bias in machine learning models for cardiovascular disease prediction.	Li F; Wu P; Ong HH; Peterson JF; Wei WQ; Zhao J	2023	Excluded - not relevant
Prediction of severe sepsis using SVM model.	Wang SL; Wu F; Wang BH	2010	Excluded - not relevant
Machine learning approaches for structural and thermodynamic properties of a Lennard-Jones fluid.	Craven GT; Lubbers N; Barros K; Tretiak S	2020	Excluded - not relevant
Machine learning algorithms for rapid estimation of holocellulose content of poplar clones based on Raman spectroscopy.	Gao W; Zhou L; Liu S; Guan Y; Gao H; Hu J	2022	Excluded - not relevant
Simple point-of-care risk stratification in acute coronary syndromes: the AMIS model.	Kurz DJ; Bernstein A; Hunt K; Radovanovic D; Erne P; Siudak Z; Bertel O	2009	Excluded - not relevant
Distributing knowledge maintenance for clinical decision-support systems: the "knowledge library" model.	Geissbuhler A; Miller RA	1999	Excluded - not relevant
A Novel Feature Selection Approach Based on Tree Models for Evaluating the Punching Shear Capacity of Steel Fiber-Reinforced Concrete Flat Slabs.	Lu S; Koopialipoor M; Asteris PG; Bahri M; Armaghani DJ	2020	Excluded - not relevant
Development of a prediction model on preeclampsia using machine learning-based method: a retrospective cohort study in China.	Liu M; Yang X; Chen G; Ding Y; Shi M; Sun L; Huang Z; Liu J; Liu T; Yan R; Li R	2022	Excluded - not relevant
Natural language processing and machine learning to enable automatic extraction and classification of patients' smoking status from electronic medical records.	Caccamisi A; J??rgensen L; Dalianis H; Rosenlund M	2020	Excluded - not relevant
Predicting ammonia emissions and global warming potential in composting by machine learning.	Wang B; Zhang P; Qi X; Li G; Zhang J	2024	Excluded - not relevant
Exploring CrossFit performance prediction and analysis via extensive data and machine learning.	Lim B; Song W	2024	Excluded - not relevant
An application of machine learning to haematological diagnosis.	Gunƒçar G; Kukar M; Notar M; Brvar M; ƒåernelƒç P	2018	Excluded - not relevant
Learning and non-learning algorithms for cuffless blood pressure measurement: a review.	Agham ND; Chaskar UM	2021	Excluded - not relevant
Identification and Classification of Parkinsonian and Essential Tremors for Diagnosis Using Machine Learning Algorithms.	Xing X; Luo N; Li S; Zhou L; Song C; Liu J	2022	Excluded - not relevant
Chemoinformatics and Machine Learning Approaches for Identifying Antiviral Compounds.	John L; Soujanya Y; Mahanta HJ; Narahari Sastry G	2022	Excluded - not relevant
A computational clinical decision-supporting system to suggest effective anti-epileptic drugs for pediatric epilepsy patients based on deep learning models using patient's medical history.	Cho D; Yu MS; Shin J; Lee J; Kim Y; Kang HC; Kim SH; Na D	2024	Excluded - not relevant
Human genotype-to-phenotype predictions: Boosting accuracy with nonlinear models.	Medvedev A; Mishra Sharma S; Tsatsorin E; Nabieva E; Yarotsky D	2022	Excluded - not relevant
Appropriate Supervised Machine Learning Techniques for Mesothelioma Detection and Cure.	Saxena K; Zamani AS; Bhavani R; Sagar KVD; Bangare PM; Ashwini S; Rahin SA	2022	Excluded - not relevant
Machine learning algorithms to predict risk of postoperative pneumonia in elderly with hip fracture.	Guo J; He Q; Peng C; Dai R; Li W; Su Z; Li Y	2023	Excluded - not relevant
ML-Based Models as a Strategy to Discover Novel Antiepileptic Drugs Targeting Sodium Receptor Channel.	Andola P; Doble M	2024	Excluded - not relevant
Mortality risk prediction models for coronary artery bypass graft surgery: current scenario and future direction.	Karim MN; Reid CM; Cochrane A; Tran L; Alramadan M; Hossain MN; Billah B	2017	Excluded - not relevant
Machine Learning-Based Predictive Model for Tensile and Flexural Strength of 3D-Printed Concrete.	Ali A; Riaz RD; Malik UJ; Abbas SB; Usman M; Shah MU; Kim IH; Hanif A; Faizan M	2023	Excluded - not relevant
Analysis of in-air movement in handwriting: A novel marker for Parkinson's disease.	Drotr P; Mekyska J; Rektorov I; Masarov L; Sm?©kal Z; Faundez-Zanuy M	2014	Excluded - not relevant
A comparative ensemble approach to bedload prediction using metaheuristic machine learning.	Mir AA; Patel M; Albalawi F; Bajaj M; Tuka MB	2024	Excluded - not relevant
Predicting hospital admission from emergency department triage data for patients presenting with fall-related fractures.	Pai DR; Rajan B; Jairath P; Rosito SM	2023	Excluded - not relevant
Predicting Escherichia coli loads in cascading dams with machine learning: An integration of hydrometeorology, animal density and grazing pattern.	Abimbola OP; Mittelstet AR; Messer TL; Berry ED; Bartelt-Hunt SL; Hansen SP	2020	Excluded - not relevant
Classification of postural profiles among mouth-breathing children by learning vector quantization.	Mancini F; Sousa FS; Hummel AD; Falc?£o AE; Yi LC; Ortolani CF; Sigulem D; Pisa IT	2011	Excluded - not relevant
Prospective Fall-Risk Prediction Models for Older Adults Based on Wearable Sensors.	Howcroft J; Kofman J; Lemaire ED	2017	Excluded - not relevant
An Ensemble Approach to Predict Early-Stage Diabetes Risk Using Machine Learning: An Empirical Study.	Laila UE; Mahboob K; Khan AW; Khan F; Taekeun W	2022	Excluded - not relevant
A Comparative Performance Assessment of Optimized Multilevel Ensemble Learning Model with Existing Classifier Models.	Kumar M; Bajaj K; Sharma B; Narang S	2022	Excluded - not relevant
A systematic review of using clinical decision support systems in corneal diseases.	Ebrahimi F; Ayatollahi H; Zeraatkar K	2024	Excluded - not relevant
A Mobile Health Application to Predict Postpartum Depression Based on Machine Learning.	Jim?©nez-Serrano S; Tortajada S; Garc??a-G??mez JM	2015	Excluded - not relevant
30-Day Risk Score for Mortality and Stroke in Patients with Carotid Artery Stenosis Using Artificial Intelligence Based Carotid Plaque Morphology.	Patel RJ; Willie-Permor D; Fan A; Zarrintan S; Malas MB	2024	Excluded - not relevant
Contrast between traditional and machine learning algorithms based on a urine culture predictive model: a multicenter retrospective study in patients with urinary calculi.	He Y; Peng P; Ying W; Wang Q; Wang Y; Liu X; Song W; Gao Y; Li P; Wang J; Zhu W; Gao W; Zhou X; Li X; Zhou L	2022	Excluded - not relevant
Machine Learning Techniques in Clinical Vision Sciences.	Caixinha M; Nunes S	2017	Excluded - not relevant
Application of kNN and SVM to predict the prognosis of advanced schistosomiasis.	Zhou X; Wang H; Xu C; Peng L; Xu F; Lian L; Deng G; Ji S; Hu M; Zhu H; Xu Y; Li G	2022	Excluded - not relevant
Personalized survival predictions via Trees of Predictors: An application to cardiac transplantation.	Yoon J; Zame WR; Banerjee A; Cadeiras M; Alaa AM; van der Schaar M	2018	Excluded - not relevant
Ciliation Index Is a Useful Diagnostic Tool in Challenging Spitzoid Melanocytic Neoplasms.	Lang UE; Torres R; Cheung C; Vladar EK; McCalmont TH; Kim J; Judson-Torres RL	2020	Excluded - not relevant
Prediction of Post Traumatic Epilepsy Using MR-Based Imaging Markers.	Akrami H; Cui W; Kim PE; Heck CN; Irimia A; Jerbi K; Nair D; Leahy RM; Joshi AA	2024	Excluded - not relevant
Machine learning models including preoperative and postoperative albumin-bilirubin score: short-term outcomes among patients with hepatocellular carcinoma.	Endo Y; Tsilimigras DI; Munir MM; Woldesenbet S; Guglielmi A; Ratti F; Marques HP; Cauchy F; Lam V; Poultsides GA; Kitago M; Alexandrescu S; Popescu I; Martel G; Gleisner A; Hugh T; Aldrighetti L; Shen F; Endo I; Pawlik TM	2024	Excluded - not relevant
Prediction of Prolonged Opioid Use After Surgery in Adolescents: Insights From Machine Learning.	Ward A; Jani T; De Souza E; Scheinker D; Bambos N; Anderson TA	2021	Excluded - not relevant
Predicting Motor and Cognitive Improvement Through Machine Learning Algorithm in Human Subject that Underwent a Rehabilitation Treatment in the Early Stage of Stroke.	Sale P; Ferriero G; Ciabattoni L; Cortese AM; Ferracuti F; Romeo L; Piccione F; Masiero S	2018	Excluded - not relevant
Computational models for the prediction of adverse cardiovascular drug reactions.	Jamal S; Ali W; Nagpal P; Grover S; Grover A	2019	Excluded - not relevant
Artificial Inteligence-Based Decision for the Prediction of Cardioembolism in Patients with Chagas Disease and Ischemic Stroke.	Montanaro VVA; Hora TF; Guerra AA; Silva GS; Bezerra RP; Oliveira-Filho J; Santos LSB; de Melo ES; Alves de Andrade LP; Junior WAO; de Meira FCA; Nunes MDCP; Oliveira EMJ; de Freitas GR	2021	Excluded - not relevant
Predictive biomarkers for embryotoxicity: a machine learning approach to mitigating multicollinearity in RNA-Seq.	Quah Y; Jung S; Chan JY; Ham O; Jeong JS; Kim S; Kim W; Park SC; Lee SJ; Yu WJ	2024	Excluded - not relevant
A machine learning prediction of academic performance of secondary school students using radial basis function neural network.	Olabanjo OA; Wusu AS; Manuel M	2022	Excluded - not relevant
Computational prediction of inter-species relationships through omics data analysis and machine learning.	Leite DMC; Brochet X; Resch G; Que YA; Neves A; Pe?±a-Reyes C	2018	Excluded - not relevant
Comparison of PECARN, CATCH, and CHALICE rules for children with minor head injury: a prospective cohort study.	Easter JS; Bakes K; Dhaliwal J; Miller M; Caruso E; Haukoos JS	2014	Excluded - not relevant
Assessing the reliability of point mutation as data augmentation for deep learning with genomic data.	Lee H; Ozbulak U; Park H; Depuydt S; De Neve W; Vankerschaver J	2024	Excluded - not relevant
Automated Protocol for Large-Scale Modeling of Gene Expression Data.	Hall ML; Calkins D; Sherman W	2016	Excluded - not relevant
Machine learning to predict 30-day quality-adjusted survival in critically ill patients with cancer.	Santos HGD; Zampieri FG; Normilio-Silva K; Silva GTD; Lima ACP; Cavalcanti AB; Chiavegatto Filho ADP	2020	Excluded - not relevant
Classification Predictive Model for Air Leak Detection in Endoworm Enteroscopy System.	Zazo-Manzaneque R; Pons-Beltrn V; Vidaurre A; Santonja A; Snchez-D??az C	2022	Excluded - not relevant
Machine Learning Algorithms are Superior to Conventional Regression Models in Predicting Risk Stratification of COVID-19 Patients.	Ye J; Hua M; Zhu F	2021	Excluded - not relevant
Using machine learning to predict factors affecting academic performance: the case of college students on academic probation.	Al-Alawi L; Al Shaqsi J; Tarhini A; Al-Busaidi AS	2023	Excluded - not relevant
Machine Learning Classification of Event-Related Brain Potentials during a Visual Go/NoGo Task.	Bryniarska A; Ramos JA; Fernndez M	2024	Excluded - not relevant
A novel decision-tree method for structured continuous-label classification.	Hu HW; Chen YL; Tang K	2013	Excluded - not relevant
The relative accuracy of a variety of medical diagnostic programs.	Todd BS; Stamper R	1994	Excluded - not relevant
Supervised learning with decision tree-based methods in computational and systems biology.	Geurts P; Irrthum A; Wehenkel L	2009	Excluded - not relevant
A Clinical Decision Support System (CDSS) for Unbiased Prediction of Caesarean Section Based on Features Extraction and Optimized Classification.	Javeed A; Ali L; Mohammed Seid A; Ali A; Khan D; Imrana Y	2022	Excluded - not relevant
Body Mass Index Variable Interpolation to Expand the Utility of Real-world Administrative Healthcare Claims Database Analyses.	Wu B; Chow W; Sakthivel M; Kakade O; Gupta K; Israel D; Chen YW; Kuruvilla AS	2021	Excluded - not relevant
Sarcopenia Prediction for Elderly People Using Machine Learning: A Case Study on Physical Activity.	Seok M; Kim W	2023	Excluded - not relevant
Clinical decision support system for early detection of prostate cancer from benign hyperplasia of prostate.	Ghaderzadeh M	2013	Excluded - not relevant
Precision healthcare: A deep dive into machine learning algorithms and feature selection strategies for accurate heart disease prediction.	Islam MA; Majumder MZH; Miah MS; Jannaty S	2024	Excluded - not relevant
Sustainable operations of a combined cycle power plant using artificial intelligence based power prediction.	Asghar A; Abdul Hussain Ratlamwala T; Kamal K; Alkahtani M; Mohammad E; Mathavan S	2023	Excluded - not relevant
Digital image analysis of ultrasound images using machine learning to diagnose pediatric nonalcoholic fatty liver disease.	Das A; Connell M; Khetarpal S	2021	Excluded - not relevant
Ultraviolet-visible spectroscopy combined with machine learning as a rapid detection method to the predict adulteration of honey.	Razavi R; Kenari RE	2023	Excluded - not relevant
Development of predictive models for lymphedema by using blood tests and therapy data.	Trinh XT; Chien PN; Long NV; Van Anh LT; Giang NN; Nam SY; Myung Y	2023	Excluded - not relevant
Structured knowledge representation: an improved methodology for communication of hospital policy.	Guterman JJ; Mankovich NJ; Weinstein S; Picken B	1995	Excluded - not relevant
Machine learning-based prediction model for the efficacy and safety of statins.	Xiong Y; Liu X; Wang Q; Zhao L; Kong X; Da C; Meng Z; Qu L; Xia Q; Liu L; Li P	2024	Excluded - not relevant
Predicting Growth and Carcass Traits in Swine Using Microbiome Data and Machine Learning Algorithms.	Maltecca C; Lu D; Schillebeeckx C; McNulty NP; Schwab C; Shull C; Tiezzi F	2019	Excluded - not relevant
Machine learning classifiers can predict Gleason pattern 4 prostate cancer with greater accuracy than experienced radiologists.	Antonelli M; Johnston EW; Dikaios N; Cheung KK; Sidhu HS; Appayya MB; Giganti F; Simmons LAM; Freeman A; Allen C; Ahmed HU; Atkinson D; Ourselin S; Punwani S	2019	Excluded - not relevant
Detection of Suicidal Ideation on Social Media: Multimodal, Relational, and Behavioral Analysis.	Ram??rez-Cifuentes D; Freire A; Baeza-Yates R; Punt?? J; Medina-Bravo P; Velazquez DA; Gonfaus JM; Gonz?†lez J	2020	Excluded - not relevant
Predicting skilled delivery service use in Ethiopia: dual application of logistic regression and machine learning algorithms.	Tesfaye B; Atique S; Azim T; Kebede MM	2019	Excluded - not relevant
Machine learning for psychiatric patient triaging: an investigation of cascading classifiers.	Singh VK; Shrivastava U; Bouayad L; Padmanabhan B; Ialynytchev A; Schultz SK	2018	Excluded - not relevant
(18)F-FDG PET/CT Radiomics for Preoperative Prediction of Lymph Node Metastases and Nodal Staging in Gastric Cancer.	Liu Q; Li J; Xin B; Sun Y; Feng D; Fulham MJ; Wang X; Song S	2021	Excluded - not relevant
Impact of missing data in evaluating artificial neural networks trained on complete data.	Markey MK; Tourassi GD; Margolis M; DeLong DM	2006	Excluded - not relevant
Deep Learning Prediction for Distal Aortic Remodeling After Thoracic Endovascular Aortic Repair in Stanford Type B Aortic Dissection.	Zhou M; Luo X; Wang X; Xie T; Wang Y; Shi Z; Wang M; Fu W	2024	Excluded - not relevant
Machine learning for precision diagnostics of autoimmunity.	Kruta J; Carapito R; Trendelenburg M; Martin T; Rizzi M; Voll RE; Cavalli A; Natali E; Meier P; Stawiski M; Mosbacher J; Mollet A; Santoro A; Capri M; Giampieri E; Schkommodau E; Miho E	2024	Excluded - not relevant
Accuracy of Machine Learning Classification Models for the Prediction of Type 2 Diabetes Mellitus: A Systematic Survey and Meta-Analysis Approach.	Olusanya MO; Ogunsakin RE; Ghai M; Adeleke MA	2022	Excluded - not relevant
Determinants of developing cardiovascular disease risk with emphasis on type-2 diabetes and predictive modeling utilizing machine learning algorithms.	Das S; Rahman R; Talukder A	2024	Excluded - not relevant
Use of predictive models to identify patients who are likely to benefit from refraction at a follow-up visit after cataract surgery.	Gupta S; Schneider MJ; Vardhan SA; Ravilla T	2021	Excluded - not relevant
Experimental data on the shear resistance of headed studs welded within the ribs of profiled steel decking transverse to the supporting beams.	Hicks SJ; Degtyarev VV	2023	Excluded - not relevant
Predicting Motor Outcome of Subthalamic Nucleus Deep Brain Stimulation for Parkinson's Disease Using Quantitative Susceptibility Mapping and Radiomics: A Pilot Study.	Liu Y; Xiao B; Zhang C; Li J; Lai Y; Shi F; Shen D; Wang L; Sun B; Li Y; Jin Z; Wei H; Haacke EM; Zhou H; Wang Q; Li D; He N; Yan F	2021	Excluded - not relevant
PCM-SABRE: a platform for benchmarking and comparing outcome prediction methods in precision cancer medicine.	Eyal-Altman N; Last M; Rubin E	2017	Excluded - not relevant
Using machine learning algorithm to predict the risk of post-traumatic stress disorder among firefighters in Changsha.	Deng A; Yang Y; Li Y; Huang M; Li L; Lu Y; Chen W; Yuan R; Ju Y; Liu B; Zhang Y	2023	Excluded - not relevant
Decision support system for the diagnosis of schizophrenia disorders.	Razzouk D; Mari JJ; Shirakawa I; Wainer J; Sigulem D	2006	Excluded - not relevant
Dynamic functional connectome predicts individual working memory performance across diagnostic categories.	Zhu J; Li Y; Fang Q; Shen Y; Qian Y; Cai H; Yu Y	2021	Excluded - not relevant
Personalized Medicine Transformed: ChatGPT's Contribution to Continuous Renal Replacement Therapy Alarm Management in Intensive Care Units.	Sheikh MS; Thongprayoon C; Qureshi F; Suppadungsuk S; Kashani KB; Miao J; Craici IM; Cheungpasitporn W	2024	Excluded - not relevant
Clinical Decision Support System to Detect the Occurrence of Ventilator-Associated Pneumonia in Pediatric Intensive Care.	Rambaud J; Sajedi M; Al Omar S; Chomtom M; Sauthier M; De Montigny S; Jouvet P	2023	Excluded - not relevant
Leveraging Natural Language Processing to Improve Electronic Health Record Suicide Risk Prediction for Veterans Health Administration Users.	Levis M; Levy J; Dent KR; Dufort V; Gobbel GT; Watts BV; Shiner B	2023	Excluded - not relevant
Machine learning for hospital readmission prediction in pediatric population.	Silva NCD; Albertini MK; Backes AR; Pena GDG	2024	Excluded - not relevant
Multi-label classification and label dependence in in silico toxicity prediction.	Yap XH; Raymer M	2021	Excluded - not relevant
Machine learning predictive models and risk factors for lymph node metastasis in non-small‚ÄÇcell‚ÄÇlung‚ÄÇcancer.	Wu B; Zhu Y; Hu Z; Wu J; Zhou W; Si M; Cao X; Wu Z; Zhang W	2024	Excluded - not relevant
Exploring Pattern of Relapse in Pediatric Patients with Acute Lymphocytic Leukemia and Acute Myeloid Leukemia Undergoing Stem Cell Transplant Using Machine Learning Methods.	Shyr D; Zhang BM; Saini G; Brewer SC	2024	Excluded - not relevant
Predictive models for endoscopic disease activity in patients with ulcerative colitis: Practical machine learning-based modeling and interpretation.	Li X; Yan L; Wang X; Ouyang C; Wang C; Chao J; Zhang J; Lian G	2022	Excluded - not relevant
Prediction of students' awareness level towards ICT and mobile technology in Indian and Hungarian University for the real-time: preliminary results.	Verma C; Stoffov V; Ill?©s Z	2019	Excluded - not relevant
Enhancing EEG-based attachment style prediction: unveiling the impact of feature domains.	Laufer I; Mizrahi D; Zuckerman I	2024	Excluded - not relevant
Explaining predictors of discharge destination assessed along the patients' acute stroke journey.	Lensky A; Lueck C; Suominen H; Jones B; Vlieger R; Ahluwalia T	2024	Excluded - not relevant
Establishment and validation of evaluation models for post-inflammatory pigmentation abnormalities.	Zhang Y; Zeng H; Hu Y; Jiang L; Fu C; Zhang L; Zhang F; Zhang X; Zhu L; Huang J; Chen J; Zeng Q	2022	Excluded - not relevant
The use of weakly supervised machine learning for necrosis assessment in patients with osteosarcoma: A pilot study.	LiBrizzi CL; Wang Z; Sulam J; James AW; Levin AS; Morris CD	2024	Excluded - not relevant
Deep representation learning identifies associations between physical activity and sleep patterns during pregnancy and prematurity.	Ravindra NG; Espinosa C; Berson E; Phongpreecha T; Zhao P; Becker M; Chang AL; Shome S; Mariƒá I; De Francesco D; Mataraso S; Saarunya G; Thuraiappah M; Xue L; Gaudilli?®re B; Angst MS; Shaw GM; Herzog ED; Stevenson DK; England SK; Aghaeepour N	2023	Excluded - not relevant
Exploring machine learning algorithms to predict acute respiratory tract infection and identify its determinants among children under five in Sub-Saharan Africa.	Yehuala TZ; Fente BM; Wubante SM; Derseh NM	2024	Excluded - not relevant
Information extraction from free text for aiding transdiagnostic psychiatry: constructing NLP pipelines tailored to clinicians' needs.	Turner RJ; Coenen F; Roelofs F; Hagoort K; H?§rm?§ A; Gr?ºnwald PD; Velders FP; Scheepers FE	2022	Excluded - not relevant
Brachytherapy outcome modeling in cervical cancer patients: A predictive machine learning study on patient-specific clinical, physical and dosimetric parameters.	Abdalvand N; Sadeghi M; Mahdavi SR; Abdollahi H; Qasempour Y; Mohammadian F; Birgani MJT; Hosseini K	2022	Excluded - not relevant
Predicting 24-hour intraocular pressure peaks and averages with machine learning.	Chen R; Lei J; Liao Y; Jin Y; Wang X; Li X; Wu D; Li H; Bi Y; Zhu H	2024	Excluded - not relevant
A novel classification algorithm for customer churn prediction based on hybrid Ensemble-Fusion model.	He C; Ding CHQ	2024	Excluded - not relevant
Towards precision medicine: Accurate predictive modeling of infectious complications in combat casualties.	Dente CJ; Bradley M; Schobel S; Gaucher B; Buchman T; Kirk AD; Elster E	2017	Excluded - not relevant
A mapping study of ensemble classification methods in lung cancer decision support systems.	Hosni M; Garc??a-Mateos G; Carrillo-de-Gea JM; Idri A; Fernndez-Alemn JL	2020	Excluded - not relevant
Machine Learning to Predict Anti-Tumor Necrosis Factor Drug Responses of Rheumatoid Arthritis Patients by Integrating Clinical and Genetic Markers.	Guan Y; Zhang H; Quang D; Wang Z; Parker SCJ; Pappas DA; Kremer JM; Zhu F	2019	Excluded - not relevant
Development of a machine learning model and nomogram to predict seizures in children with COVID-19: a two-center study.	Liu YQ; Yuan WH; Tao Y; Zhao L; Guo WL	2024	Excluded - not relevant
Spatiotemporal sentiment variation analysis of geotagged COVID-19 tweets from India using a hybrid deep learning model.	Kumar V	2022	Excluded - not relevant
Feature selection and syndrome prediction for liver cirrhosis in traditional Chinese medicine.	Wang Y; Ma L; Liu P	2009	Excluded - not relevant
Development and multinational validation of an algorithmic strategy for high Lp(a) screening.	Aminorroaya A; Dhingra LS; Oikonomou EK; Saadatagah S; Thangaraj P; Vasisht Shankar S; Spatz ES; Khera R	2024	Excluded - not relevant
Developing Predictor Models of Postoperative Verbal Fluency After Deep Brain Stimulation Using Preoperative Neuropsychological Assessment.	Alhourani A; Wylie SA; Summers JE; Phibbs FT; Bradley EB; Neimat JS; Van Wouwe NC	2022	Excluded - not relevant
Comparative Analysis of Macular and Optic Disc Perfusion Pre and Post Silicone Oil Removal: A Machine Learning Approach.	Feretzakis G; Karakosta C; Gkoulalas-Divanis A; Karapiperis D; Gkontzis AF; Paxinou E; Kourentis C; Verykios VS	2024	Excluded - not relevant
Projecting COVID-19 disease severity in cancer patients using purposefully-designed machine learning.	Navlakha S; Morjaria S; Perez-Johnston R; Zhang A; Taur Y	2021	Excluded - not relevant
Cleaning Up the MESS: Can Machine Learning Be Used to Predict Lower Extremity Amputation after Trauma-Associated Arterial Injury?	Bolourani S; Thompson D; Siskind S; Kalyon BD; Patel VM; Mussa FF	2021	Excluded - not relevant
Machine learning for distinguishing right from left premature ventricular contraction origin using surface electrocardiogram features.	Zhao W; Zhu R; Zhang J; Mao Y; Chen H; Ju W; Li M; Yang G; Gu K; Wang Z; Liu H; Shi J; Jiang X; Kojodjojo P; Chen M; Zhang F	2022	Excluded - not relevant
Exploring potential neuroimaging biomarkers for the response to non-steroidal anti-inflammatory drugs in episodic migraine.	Wei HL; Yu YS; Wang MY; Zhou GP; Li J; Zhang H; Zhou Z	2024	Excluded - not relevant
Machine Learning in the Differentiation of Soft Tissue Neoplasms: Comparison of Fat-Suppressed T2WI and Apparent Diffusion Coefficient (ADC) Features-Based Models.	Hu P; Chen L; Zhou Z	2021	Excluded - not relevant
Hybrid genetic algorithm-neural network: feature extraction for unpreprocessed microarray data.	Tong DL; Schierz AC	2011	Excluded - not relevant
Machine Learning techniques in breast cancer prognosis prediction: A primary evaluation.	Boeri C; Chiappa C; Galli F; De Berardinis V; Bardelli L; Carcano G; Rovera F	2020	Excluded - not relevant
Radiomics model based on features of axillary lymphatic nodes to predict axillary lymphatic node metastasis in breast cancer.	Tang Y; Che X; Wang W; Su S; Nie Y; Yang C	2022	Excluded - not relevant
Identification of High-Risk Patients for Postoperative Myocardial Injury After CME Using Machine Learning: A 10-Year Multicenter Retrospective Study.	Liu Y; Song C; Tian Z; Shen W	2023	Excluded - not relevant
Balancing Acts: Tackling Data Imbalance in Machine Learning for Predicting Myocardial Infarction in Type 2 Diabetes.	Ozturk B; Lawton T; Smith S; Habli I	2024	Excluded - not relevant
Fairness in the prediction of acute postoperative pain using machine learning models.	Davoudi A; Sajdeya R; Ison R; Hagen J; Rashidi P; Price CC; Tighe PJ	2022	Excluded - not relevant
Machine Learning Analysis of Hydrologic Exchange Flows and Transit Time Distributions in a Large Regulated River.	Ren H; Song X; Fang Y; Hou ZJ; Scheibe TD	2021	Excluded - not relevant
Distributed functional connectivity predicts neuropsychological test performance among older adults.	Kwak S; Kim H; Youm Y; Chey J	2021	Excluded - not relevant
An interpretable machine learning method for risk stratification of patients with acute coronary syndrome.	Zhu XY; Zhang KJ; Li X; Su FF; Tian JW	2024	Excluded - not relevant
Unsupervised Cluster Analysis of Patients With Aortic Stenosis Reveals Distinct Population With Different Phenotypes and Outcomes.	Kwak S; Lee Y; Ko T; Yang S; Hwang IC; Park JB; Yoon YE; Kim HL; Kim HK; Kim YJ; Cho GY; Sohn DW; Won S; Lee SP	2020	Excluded - not relevant
Machine learning methods for prediction of food effects on bioavailability: A comparison of support vector machines and artificial neural networks.	Bennett-Lenane H; Griffin BT; O'Shea JP	2022	Excluded - not relevant
Predicting class switch recombination in B-cells from antibody repertoire data.	Servius L; Pigoli D; Ng J; Fraternali F	2024	Excluded - not relevant
Predicting Peptide Permeability Across Diverse Barriers: A Systematic Investigation.	Tan X; Liu Q; Fang Y; Zhu Y; Chen F; Zeng W; Ouyang D; Dong J	2024	Excluded - not relevant
Machine learning tools to estimate the severity of matrix effects and predict analyte recovery in inductively coupled plasma optical emission spectrometry.	Carter JA; O'Brien LM; Harville T; Jones BT; Donati GL	2021	Excluded - not relevant
Reflectance Spectroscopy for the Classification and Prediction of Pigments in Agronomic Crops.	Falcioni R; Antunes WC; Dematt?™ JAM; Nanni MR	2023	Excluded - not relevant
A Feature-Driven Decision Support System for Heart Failure Prediction Based on œá (2) Statistical Model and Gaussian Naive Bayes.	Ali L; Khan SU; Golilarz NA; Yakubu I; Qasim I; Noor A; Nour R	2019	Excluded - not relevant
Machine learning of microvolt-level 12-lead electrocardiogram can help distinguish takotsubo syndrome and acute anterior myocardial infarction.	Shimizu M; Suzuki M; Fujii H; Kimura S; Nishizaki M; Sasano T	2022	Excluded - not relevant
Osteoporosis Feature Selection and Risk Prediction Model by Machine Learning Using a Cross-Sectional Database.	Cha Y; Seo SH; Kim JT; Kim JW; Lee SY; Yoo JI	2023	Excluded - not relevant
Machine learning - Predicting Ames mutagenicity of small molecules.	Chu CSM; Simpson JD; O'Neill PM; Berry NG	2021	Excluded - not relevant
Automated machine learning to predict the difficulty for endoscopic resection of gastric gastrointestinal stromal tumor.	Liu L; Zhang R; Shi D; Li R; Wang Q; Feng Y; Lu F; Zong Y; Xu X	2023	Excluded - not relevant
NeuroHealth guardian: A novel hybrid approach for precision brain stroke prediction and healthcare analytics.	Islam U; Mehmood G; Al-Atawi AA; Khan F; Alwageed HS; Cascone L	2024	Excluded - not relevant
Evaluation of machine learning models as decision aids for anesthesiologists.	Velagapudi M; Nair AA; Strodtbeck W; Flynn DN; Howell K; Liberman JS; Strunk JD; Horibe M; Harika R; Alamdari A; Hembrador S; Kantamneni S; Nair BG	2023	Excluded - not relevant
Improving the efficiency of case-based reasoning to deal with activated sludge solids separation problems.	Mart??nez M; M?©rida-Campos C; Snchez-Marr?© M; Comas J; Rodr??guez-Roda I	2006	Excluded - not relevant
Characterization of spatiotemporal changes for the classification of dynamic contrast-enhanced magnetic-resonance breast lesions.	Milenkoviƒá J; Hertl K; Ko?°ir A; Zibert J; Tasiƒç JF	2013	Excluded - not relevant
Exploration of the Solubility Hyperspace of Selected Active Pharmaceutical Ingredients in Choline- and Betaine-Based Deep Eutectic Solvents: Machine Learning Modeling and Experimental Validation.	Cysewski P; Jeli?Ñski T; Przyby?Çek M	2024	Excluded - not relevant
What We Are Missing: Using Machine Learning Models to Predict Vitamin C Deficiency in Patients with Metabolic and Bariatric Surgery.	Parrott JM; Parrott AJ; Rouhi AD; Parrott JS; Dumon KR	2023	Excluded - not relevant
Machine learning for epithelial ovarian cancer platinum resistance recurrence identification using routine clinical data.	Yang LR; Yang M; Chen LL; Shen YL; He Y; Meng ZT; Wang WQ; Li F; Liu ZJ; Li LH; Wang YF; Luo XL	2024	Excluded - not relevant
Machine learning algorithms for predicting coronary artery disease: efforts toward an open source solution.	Akella A; Akella S	2021	Excluded - not relevant
Machine learning-driven identification of drugs inhibiting cytochrome P450 2C9.	Goldwaser E; Laurent C; Lagarde N; Fabrega S; Nay L; Villoutreix BO; Jelsch C; Nicot AB; Loriot MA; Miteva MA	2022	Excluded - not relevant
Assessing Communicative Effectiveness of Public Health Information in Chinese: Developing Automatic Decision Aids for International Health Professionals.	Ji M; Bodomo A; Xie W; Huang R	2021	Excluded - not relevant
Predictive models of medication non-adherence risks of patients with T2D based on multiple machine learning algorithms.	Wu XW; Yang HB; Yuan R; Long EW; Tong RS	2020	Excluded - not relevant
Predictive modeling of service discontinuation in transitional age youth with recent behavioral health service use.	Bory C; Schmutte T; Davidson L; Plant R	2022	Excluded - not relevant
From Group-Level Statistics to Single-Subject Prediction: Machine Learning Detection of Concussion in Retired Athletes.	Boshra R; Dhindsa K; Boursalie O; Ruiter KI; Sonnadara R; Samavi R; Doyle TE; Reilly JP; Connolly JF	2019	Excluded - not relevant
Machine learning algorithms for prediction of measles one vaccination dropout among 12-23 months children in Ethiopia.	Alemayehu MA	2024	Excluded - not relevant
Prediction of Chemosensitivity in Multiple Primary Cancer Patients Using Machine Learning.	Zhang X; Jang MI; Zheng Z; Gao A; Lin Z; Kim KY	2021	Excluded - not relevant
Evaluation of a machine learning capability for a clinical decision support system to enhance antimicrobial stewardship programs.	Beaudoin M; Kabanza F; Nault V; Valiquette L	2016	Excluded - not relevant
A non-invasive machine learning mechanism for early disease recognition on Twitter: The case of anemia.	Sarsam SM; Al-Samarraie H; Alzahrani AI; Shibghatullah AS	2022	Excluded - not relevant
A Machine Learning Approach to Discover Rules for Expressive Performance Actions in Jazz Guitar Music.	Giraldo SI; Ramirez R	2016	Excluded - not relevant
Fuzzy regression modeling for tool performance prediction and degradation detection.	Li X; Er MJ; Lim BS; Zhou JH; Gan OP; Rutkowski L	2010	Excluded - not relevant
Automated classification of acoustic startle reflex waveforms in young CBA/CaJ mice using machine learning.	Fawcett TJ; Cooper CS; Longenecker RJ; Walton JP	2020	Excluded - not relevant
Comparison of logistic regression with regularized machine learning methods for the prediction of tuberculosis disease in people living with HIV: cross-sectional hospital-based study in Kisumu County, Kenya.	Orwa J; Oduor P; Okelloh D; Gethi D; Agaya J; Okumu A; Wandiga S	2023	Excluded - not relevant
Learning Brain Dynamics With Coupled Low-Dimensional Nonlinear Oscillators and Deep Recurrent Networks.	Abrevaya G; Dumas G; Aravkin AY; Zheng P; Gagnon-Audet JC; Kozloski J; Polosecki P; Lajoie G; Cox D; Dawson SP; Cecchi G; Rish I	2021	Excluded - not relevant
Improved Prediction of Body Mass Index in Real-World Administrative Healthcare Claims Databases.	Lan G; Wu B; Sharma K; Gadhia K; Ashton V	2022	Excluded - not relevant
Marketable value estimation of patents using ensemble learning methodology: Focusing on U.S. patents for the electricity sector.	Eom H; Choi S; Choi SO	2021	Excluded - not relevant
Novel Genes Associated With Atrial Fibrillation and the Predictive Models for AF Incorporating Polygenic Risk Score and PheWAS-Derived Risk Factors.	Chen SY; Chen YC; Liu TY; Chang KC; Chang SS; Wu N; Lee Wu D; Dunlap RK; Chan CJ; Yang JS; Liao CC; Tsai FJ	2024	Excluded - not relevant
Convolutional neural network for high-resolution wetland mapping with open data: Variable selection and the challenges of a generalizable model.	Mainali K; Evans M; Saavedra D; Mills E; Madsen B; Minnemeyer S	2023	Excluded - not relevant
Deep Learning with Pretrained Framework Unleashes the Power of Satellite-Based Global Fine-Mode Aerosol Retrieval.	Yan X; Zang Z; Li Z; Chen HW; Chen J; Jiang Y; Chen Y; He B; Zuo C; Nakajima T; Kim J	2024	Excluded - not relevant
Adaptive time-variant models for fuzzy-time-series forecasting.	Wong WK; Bai E; Chu AW	2010	Excluded - not relevant
Individual prediction and classification of cognitive impairment in patients with white matter lesions based on gray matter volume.	Wang J; Zhao C; Wei J; Li C; Zhang X; Liang Y; Zhang Y	2022	Excluded - not relevant
Partially observable Markov decision processes and performance sensitivity analysis.	Li Y; Yin B; Xi H	2008	Excluded - not relevant
Alvascience: A New Software Suite for the QSAR Workflow Applied to the Blood-Brain Barrier Permeability.	Mauri A; Bertola M	2022	Excluded - not relevant
A novel biologically and psychologically inspired fuzzy decision support system: hierarchical complementary learning.	Tan TZ; Ng GS; Quek C	2008	Excluded - not relevant
Effective classification of the prevalence of Schistosoma mansoni.	Mitchell SA; Pagano M	2012	Excluded - not relevant
Predicting Pulmonary Function From the Analysis of Voice: A Machine Learning Approach.	Alam MZ; Simonetti A; Brillantino R; Tayler N; Grainge C; Siribaddana P; Nouraei SAR; Batchelor J; Rahman MS; Mancuzo EV; Holloway JW; Holloway JA; Rezwan FI	2022	Excluded - not relevant
On linear combinations of dichotomizers for maximizing the area under the ROC curve.	Marrocco C; Molinara M; Tortorella F	2011	Excluded - not relevant
Machine-learning models for predicting surgical site infections using patient pre-operative risk and surgical procedure factors.	Mamlook REA; Wells LJ; Sawyer R	2023	Excluded - not relevant
Machine learning-based prediction of gastroparesis risk following complete mesocolic excision.	Wang W; Yan Z; Zhang Z; Zhang Q; Jia Y	2024	Excluded - not relevant
Supervised machine learning algorithms to predict the duration and risk of long-term hospitalization in HIV-infected individuals: a retrospective study.	Li J; Hao Y; Liu Y; Wu L; Liang H; Ni L; Wang F; Wang S; Duan Y; Xu Q; Xiao J; Yang D; Gao G; Ding Y; Gao C; Zhao H	2023	Excluded - not relevant
Development of a Predictive Hospitalization Model for Skilled Nursing Facility Patients.	Kandel B; Field C; Kaur J; Slawson D; Ouslander JG	2024	Excluded - not relevant
Machine-learning intervention progress in the field of organic waste composting: Simulation, prediction, optimization, and challenges.	Huang LT; Hou JY; Liu HT	2024	Excluded - not relevant
Predicting benzodiazepine prescriptions: A proof-of-concept machine learning approach.	Kinney KL; Zheng Y; Morris MC; Schumacher JA; Bhardwaj SB; Rowlett JK	2023	Excluded - not relevant
Extreme Gradient Boosting Model Has a Better Performance in Predicting the Risk of 90-Day Readmissions in Patients with Ischaemic Stroke.	Xu Y; Yang X; Huang H; Peng C; Ge Y; Wu H; Wang J; Xiong G; Yi Y	2019	Excluded - not relevant
Medication Adherence Prediction Through Online Social Forums: A Case Study of Fibromyalgia.	Haas K; Ben Miled Z; Mahoui M	2019	Excluded - not relevant
A Preventive Model for Muscle Injuries: A Novel Approach based on Learning Algorithms.	L??pez-Valenciano A; Ayala F; Puerta JM; DE Ste Croix MBA; Vera-Garcia FJ; Hernndez-Snchez S; Ruiz-P?©rez I; Myer GD	2018	Excluded - not relevant
A Bayesian classifier for differentiating benign versus malignant thyroid nodules using sonographic features.	Liu YI; Kamaya A; Desser TS; Rubin DL	2008	Excluded - not relevant
Predicting Aqueous Adsorption of Organic Compounds onto Biochars, Carbon Nanotubes, Granular Activated Carbons, and Resins with Machine Learning.	Zhang K; Zhong S; Zhang H	2020	Excluded - not relevant
Using machine learning to predict perfusionists' critical decision-making during cardiac surgery.	Dias RD; Zenati MA; Rance G; Srey R; Arney D; Chen L; Paleja R; Kennedy-Metz LR; Gombolay M	2022	Excluded - not relevant
Physics-Informed Machine Learning with Data-Driven Equations for Predicting Organic Solar Cell Performance.	Khatua R; Das B; Mondal A	2024	Excluded - not relevant
Evaluation of a genetic risk score computed using human chromosomal-scale length variation to predict breast cancer.	Ko C; Brody JP	2023	Excluded - not relevant
Development, validation, and proof-of-concept implementation of a two-year risk prediction model for undiagnosed atrial fibrillation using common electronic health data (UNAFIED).	Grout RW; Hui SL; Imler TD; El-Azab S; Baker J; Sands GH; Ateya M; Pike F	2021	Excluded - not relevant
Machine learning approaches for discerning intercorrelation of hematological parameters and glucose level for identification of diabetes mellitus.	Worachartcheewan A; Nantasenamat C; Prasertsrithong P; Amranan J; Monnor T; Chaisatit T; Nuchpramool W; Prachayasittikul V	2013	Excluded - not relevant
Early prediction of level-of-care requirements in patients with COVID-19.	Hao B; Sotudian S; Wang T; Xu T; Hu Y; Gaitanidis A; Breen K; Velmahos GC; Paschalidis IC	2020	Excluded - not relevant
Sleep apnea test prediction based on Electronic Health Records.	Tahoun LA; Green AS; Patalon T; Dagan Y; Moskovitch R	2024	Excluded - not relevant
The comparative analysis of SARIMA, Facebook Prophet, and LSTM for road traffic injury prediction in Northeast China.	Feng T; Zheng Z; Xu J; Liu M; Li M; Jia H; Yu X	2022	Excluded - not relevant
Predictive modeling of lean body mass, appendicular lean mass, and appendicular skeletal muscle mass using machine learning techniques: A comprehensive analysis utilizing NHANES data and the Look AHEAD study.	Olshvang D; Harris C; Chellappa R; Santhanam P	2024	Excluded - not relevant
Using machine learning to predict post-operative depth of focus after cataract surgery with implantation of Tecnis Symfony.	Liu Y; Wei D; Bai T; Luo J; Wood J; Vashisht A; Zhang S; Xuan J; Kattan M; Coplan P	2021	Excluded - not relevant
Differentiation of Intrahepatic Cholangiocarcinoma and Hepatic Lymphoma Based on Radiomics and Machine Learning in Contrast-Enhanced Computer Tomography.	Xu H; Zou X; Zhao Y; Zhang T; Tang Y; Zheng A; Zhou X; Ma X	2021	Excluded - not relevant
Establishment of a risk prediction model for olfactory disorders in patients with transnasal pituitary tumors by machine learning.	Chen M; Li Y; Zhou S; Zou L; Yu L; Deng T; Rong X; Shao S; Wu J	2024	Excluded - not relevant
Deep Cascade Gradient RBF Networks With Output-Relevant Feature Extraction and Adaptation for Nonlinear and Nonstationary Processes.	Liu T; Tian Z; Chen S; Wang K; Harris CJ	2023	Excluded - not relevant
Using Machine Learning and Natural Language Processing Algorithms to Automate the Evaluation of Clinical Decision Support in Electronic Medical Record Systems.	Szlosek DA; Ferrett J	2016	Excluded - not relevant
Developing a novel causal inference algorithm for personalized biomedical causal graph learning using meta machine learning.	Wu H; Shi W; Wang MD	2024	Excluded - not relevant
Machine Learning Algorithms for understanding the determinants of under-five Mortality.	Saroj RK; Yadav PK; Singh R; Chilyabanyama ON	2022	Excluded - not relevant
Validation of a machine learning algorithm for early severe sepsis prediction: a retrospective study predicting severe sepsis up to 48h in advance using a diverse dataset from 461 US hospitals.	Burdick H; Pino E; Gabel-Comeau D; Gu C; Roberts J; Le S; Slote J; Saber N; Pellegrini E; Green-Saxena A; Hoffman J; Das R	2020	Excluded - not relevant
Estimating the Accuracy of the Chedoke-McMaster Stroke Assessment Predictive Equations for Stroke Rehabilitation.	Dang M; Ramsaran KD; Street ME; Syed SN; Barclay-Goddard R; Stratford PW; Miller PA	2011	Excluded - not relevant
Predicting Successful Chronic TotalOcclusion Crossing With PrimaryAntegrade Wiring Using MachineLearning.	Rempakos A; Alexandrou M; Mutlu D; Kalyanasundaram A; Ybarra LF; Bagur R; Choi JW; Poommipanit P; Khatri JJ; Young L; Davies R; Benton S; Gorgulu S; Jaffer FA; Chandwaney R; Jaber W; Rinfret S; Nicholson W; Azzalini L; Kearney KE; Alaswad K; Basir MB; Krestyaninov O; Khelimskii D; Abi-Rafeh N; Elguindy A; Goktekin O; Aygul N; Rangan BV; Mastrodemos OC; Al-Ogaili A; Sandoval Y; Burke MN; Brilakis …	2024	Excluded - not relevant
Preoperative and postoperative prediction of long-term meningioma outcomes.	Gennatas ED; Wu A; Braunstein SE; Morin O; Chen WC; Magill ST; Gopinath C; Villaneueva-Meyer JE; Perry A; McDermott MW; Solberg TD; Valdes G; Raleigh DR	2018	Excluded - not relevant
Decision Curve Analysis of In-Hospital Mortality Prediction Models: The Relative Value of Pre- and Intraoperative Data For Decision-Making.	Huber M; Bello C; Schober P; Filipovic MG; Luedi MM	2024	Excluded - not relevant
Machine learning in diagnosis and disability prediction of multiple sclerosis using optical coherence tomography.	Montol??o A; Mart??n-Gallego A; Cego?±ino J; Orduna E; Vilades E; Garcia-Martin E; Palomar APD	2021	Excluded - not relevant
Authentication of fish oil (omega-3) supplements using class-oriented chemometrics and comprehensive two-dimensional gas chromatography coupled to mass spectrometry.	Lima RAM; Ferraz SMM; Cardoso VGK; Teixeira CA; Hantao LW	2023	Excluded - not relevant
Predictive classifier models built from natural products with antimalarial bioactivity using machine learning approach.	Egieyeh S; Syce J; Malan SF; Christoffels A	2018	Excluded - not relevant
Predictive capacity of four machine learning models for in-hospital postoperative outcomes following total knee arthroplasty.	Zalikha AK; El-Othmani MM; Shah RP	2022	Excluded - not relevant
Taxonomic identification of Morocco scorpions using MALDI-MS fingerprints of venom proteomes and computational modeling.	Ajdi B; El Hidan MA; El Asbahani A; Bocquet M; Ait Hamza M; Elqdhy M; Elmourid A; Touloun O; Boubaker H; Bulet P	2025	Excluded - not relevant
Development of a Novel Statistical Model for Predicting Clinical Outcomes in Stroke Patients With Tandem Occlusions After Endovascular Therapy.	Nayak S; Grant L; Demetriou V; Raseta M	2024	Excluded - not relevant
Harmonizing Healthy Cohorts to Support Multicenter Studies on Migraine Classification using Brain MRI Data.	Yoon H; Schwedt TJ; Chong CD; Olatunde O; Wu T	2023	Excluded - not relevant
Development and evaluation of predictive models for pregnancy risk in UK dairy cows.	Barden M; Hyde R; Green M; Bradley A; Can E; Clifton R; Lewis K; Manning A; O'Grady L	2024	Excluded - not relevant
Utility of a Short Neuropsychological Protocol for Detecting HIV-Associated Neurocognitive Disorders in Patients with Asymptomatic HIV-1 Infection.	Martinez-Banfi M; V?©lez JI; Mebarak Chams MR; Arcos-Holzinger M; Acosta-L??pez JE; Garc??a R; Perea MV; Arcos-Burgos M; Ladera V	2021	Excluded - not relevant
Big Data and Atrial Fibrillation: Current Understanding and New Opportunities.	Wang QC; Wang ZY	2020	Excluded - not relevant
Integrating mid-infrared spectroscopy, machine learning, and graphical bias correction for fatty acid prediction in water buffalo milk.	Yao Z; Zou W; Zhang X; Nie P; Lv H; Wang W; Zhao X; Yang Y; Yang L	2024	Excluded - not relevant
Development of Machine Learning Models for Predicting Osteoporosis in Patients with Type 2 Diabetes Mellitus-A Preliminary Study.	Wu X; Zhai F; Chang A; Wei J; Guo Y; Zhang J	2023	Excluded - not relevant
Implementing Explainable Machine Learning Models for Practical Prediction of Early Neonatal Hypoglycemia.	Wang LY; Sung MI; Lin IC; Liu CF; Chen CJ	2024	Excluded - not relevant
Learning Doctors' Medicine Prescription Pattern for Chronic Disease Treatment by Mining Electronic Health Records: A Multi-Task Learning Approach.	Xia E; Mei J; Xie G; Li X; Li Z; Xu M	2017	Excluded - not relevant
QSAR based predictive modeling for anti-malarial molecules.	Bharti DR; Lynn AM	2017	Excluded - not relevant
Utilizing machine learning to predict post-treatment outcomes in chronic non-specific neck pain patients undergoing cervical extension traction.	Moustafa IM; Ozsahin DU; Mustapha MT; Ahbouch A; Oakley PA; Harrison DE	2024	Excluded - not relevant
Ordinal Statistical Models of Physical Activity Levels from Accelerometer Data.	Hossain SS; Lazar DM; Begum M	2021	Excluded - not relevant
Deep learning of longitudinal chest X-ray and clinical variables predicts duration on ventilator and mortality in COVID-19 patients.	Duanmu H; Ren T; Li H; Mehta N; Singer AJ; Levsky JM; Lipton ML; Duong TQ	2022	Excluded - not relevant
Making Co-Design More Responsible: Case Study on the Development of an AI-Based Decision Support System in Dementia Care.	Lukkien DRM; Ipakchian Askari S; Stolwijk NE; Hofstede BM; Nap HH; Boon WPC; Peine A; Moors EHM; Minkman MMN	2024	Excluded - not relevant
An ontology-driven, diagnostic modeling system.	Haug PJ; Ferraro JP; Holmen J; Wu X; Mynam K; Ebert M; Dean N; Jones J	2013	Excluded - not relevant
Predicting first session working alliances using deep learning algorithms: A proof-of-concept study for personalized psychotherapy.	Zhou Y; Chen XY; Liu D; Pan YL; Hou YF; Gao TT; Peng F; Wang XC; Zhang XY	2022	Excluded - not relevant
Machine Learning Approach for Prescriptive Plant Breeding.	Parmley KA; Higgins RH; Ganapathysubramanian B; Sarkar S; Singh AK	2019	Excluded - not relevant
Predicting later categories of upper limb activity from earlier clinical assessments following stroke: an exploratory analysis.	Barth J; Lohse KR; Bland MD; Lang CE	2023	Excluded - not relevant
Edge computing-based ensemble learning model for health care decision systems.	Vincent ACSR; Sengan S	2024	Excluded - not relevant
SAMPLER: Empirical distribution representations for rapid analysis of whole slide tissue images.	Mukashyaka P; Sheridan TB; Foroughi Pour A; Chuang JH	2023	Excluded - not relevant
Systemic Inflammatory Mediators Are Effective Biomarkers for Predicting Adverse Outcomes in Clostridioides difficile Infection.	Dieterle MG; Putler R; Perry DA; Menon A; Abernathy-Close L; Perlman NS; Penkevich A; Standke A; Keidan M; Vendrov KC; Bergin IL; Young VB; Rao K	2020	Excluded - not relevant
Assessing and forecasting water quality in the Danube River by using neural network approaches.	Georgescu PL; Moldovanu S; Iticescu C; Calmuc M; Calmuc V; Topa C; Moraru L	2023	Excluded - not relevant
Fast and Cost-Effective Mathematical Models for Hydrocarbon-Immiscible Water Alternating Gas Incremental Recovery Factor Prediction.	Belazreg L; Mahmood SM; Aulia A	2021	Excluded - not relevant
RECAP-KG: Mining Knowledge Graphs from Raw Primary Care Physician Notes for Remote COVID-19 Assessment in Primary Care.	Mekhtieva RL; Forbes B; Alrajeh D; Delaney B; Russo A	2023	Excluded - not relevant
Predicting 30-day mortality in severely injured elderly patients with trauma in Korea using machine learning algorithms: a retrospective study.	Han J; Yoon SY; Seok J; Lee JY; Lee JS; Ye JB; Sul Y; Kim SH; Kim HR	2024	Excluded - not relevant
Prediction of successful weaning from renal replacement therapy in critically ill patients based on machine learning.	Liang Q; Xu X; Ding S; Wu J; Huang M	2024	Excluded - not relevant
Laplacian twin support vector machine for semi-supervised classification.	Qi Z; Tian Y; Shi Y	2012	Excluded - not relevant
Comparison of radiomics-based machine-learning classifiers for the pretreatment prediction of pathologic complete response to neoadjuvant therapy in breast cancer.	Li X; Li C; Wang H; Jiang L; Chen M	2024	Excluded - not relevant
Predicting Future High-Cost Schizophrenia Patients Using High-Dimensional Administrative Data.	Wang Y; Iyengar V; Hu J; Kho D; Falconer E; Docherty JP; Yuen GY	2017	Excluded - not relevant
Developing the breast cancer risk prediction system using hybrid machine learning algorithms.	Afrash MR; Bayani A; Shanbehzadeh M; Bahadori M; Kazemi-Arpanahi H	2022	Excluded - not relevant
Prediction of False-Positive Severe Acute Respiratory Syndrome Coronavirus 2 (SARS-CoV-2) Molecular Results in a High-Throughput Open-Platform System.	Martinez RJ; Pankratz N; Schomaker M; Daniel J; Beckman K; Karger AB; Thyagarajan B; Ferreri P; Yohe SL; Nelson AC	2021	Excluded - not relevant
Predictive Modelling of Susceptibility to Substance Abuse, Mortality and Drug-Drug Interactions in Opioid Patients.	Vunikili R; Glicksberg BS; Johnson KW; Dudley JT; Subramanian L; Shameer K	2021	Excluded - not relevant
Predictive models of response to neoadjuvant chemotherapy in muscle-invasive bladder cancer using nuclear morphology and tissue architecture.	Mi H; Bivalacqua TJ; Kates M; Seiler R; Black PC; Popel AS; Baras AS	2021	Excluded - not relevant
Case-based reasoning computer algorithm that uses mammographic findings for breast biopsy decisions.	Floyd CE Jr; Lo JY; Tourassi GD	2000	Excluded - not relevant
Integrating classification and regression learners with bioimpedance methods for estimating weight status in infants and juveniles from the southern Cuba region.	Luna TB; Bello JLG; Carbonell AG; Montoya ACR; Lafargue AL; Ciria HMC; Zulueta YA	2024	Excluded - not relevant
Predicting 7-day unplanned readmission in elderly patients with coronary heart disease using machine learning.	Song X; Tong Y; Luo Y; Chang H; Gao G; Dong Z; Wu X; Tong R	2023	Excluded - not relevant
Predictive Modeling for Frailty Conditions in Elderly People: Machine Learning Approaches.	Tarekegn A; Ricceri F; Costa G; Ferracin E; Giacobini M	2020	Excluded - not relevant
Validation of the Denver Emergency Department Trauma Organ Failure Score to Predict Post-Injury Multiple Organ Failure.	Vogel JA; Newgard CD; Holmes JF; Diercks DB; Arens AM; Boatright DH; Bueso A; Gaona SD; Gee KZ; Nelson A; Voros JJ; Moore EE; Colwell CB; Haukoos JS	2016	Excluded - not relevant
Identifying freshness of various chilled pork cuts using rapid imaging analysis.	Cheng H; Li J; Yang Y; Zhou G; Xu B; Yang L	2025	Excluded - not relevant
Machine learning-driven predictions and interventions for cardiovascular occlusions.	Thomas A; Jose R; Syed F; Wei OC; Toma M	2024	Excluded - not relevant
MetaClass, a Comprehensive Classification System for Predicting the Occurrence of Metabolic Reactions Based on the MetaQSAR Database.	Mazzolari A; Scaccabarozzi A; Vistoli G; Pedretti A	2021	Excluded - not relevant
Use of structure-activity landscape index curves and curve integrals to evaluate the performance of multiple machine learning prediction models.	Ledonne NC Jr; Rissolo K; Bulgarelli J; Tini L	2011	Excluded - not relevant
Predictive models for stage and risk classification in head and neck squamous cell carcinoma (HNSCC).	Kumar S; Patnaik S; Dixit A	2020	Excluded - not relevant
Understanding post-surgical decline in left ventricular function in primary mitral regurgitation using regression and machine learning models.	Zheng J; Li Y; Billor N; Ahmed MI; Fang YD; Pat B; Denney TS; Dell'Italia LJ	2023	Excluded - not relevant
Using Behavioral Analytics to Predict Customer Invoice Payment.	Bahrami M; Bozkaya B; Balcisoy S	2020	Excluded - not relevant
Exploiting machine learning for predicting skeletal-related events in cancer patients with bone metastases.	Wang Z; Wen X; Lu Y; Yao Y; Zhao H	2016	Excluded - not relevant
Predictive models using "cheap and easy" field measurements: Can they fill a gap in planning, monitoring, and implementing fecal sludge management solutions?	Ward BJ; Andriessen N; Tembo JM; Kabika J; Grau M; Scheidegger A; Morgenroth E; Strande L	2021	Excluded - not relevant
Prediction of Immunohistochemistry of Suspected Thyroid Nodules by Use of Machine Learning-Based Radiomics.	Gu J; Zhu J; Qiu Q; Wang Y; Bai T; Yin Y	2019	Excluded - not relevant
Enhancing the efficacy of depression detection system using optimal feature selection from EHR.	Bhadra S; Kumar CJ	2024	Excluded - not relevant
A Computed Tomography-based Radiomics Analysis of Low-energy Proximal Femur Fractures in the Elderly Patients.	Mohammadi SM; Moniri S; Mohammadhoseini P; Hanafi MG; Farasat M; Cheki M	2023	Excluded - not relevant
A predictive model for secondary central nervous system infection after craniotomy based on machine learning.	Chen J; Hu T; Yang J; Yang X; Zhong H; Zhang Z; Wang F; Li X	2024	Excluded - not relevant
Development and Internal Validation of Machine Learning Algorithms for Preoperative Survival Prediction of Extremity Metastatic Disease.	Thio QCBS; Karhade AV; Bindels BJJ; Ogink PT; Bramer JAM; Ferrone ML; Calder??n SL; Raskin KA; Schwab JH	2020	Excluded - not relevant
Advanced computational predictive models of miRNA-mRNA interaction efficiency.	Bader S; Tuller T	2024	Excluded - not relevant
Multi-Modal Classification for Human Breast Cancer Prognosis Prediction: Proposal of Deep-Learning Based Stacked Ensemble Model.	Arya N; Saha S	2022	Excluded - not relevant
Clinical risk assessment in early pregnancy for preeclampsia in nulliparous women: A population based cohort study.	Sandstr??m A; Snowden JM; H??ijer J; Bottai M; Wikstr??m AK	2019	Excluded - not relevant
Risk prediction model based on machine learning for predicting miscarriage among pregnant patients with immune abnormalities.	Wu Y; Yu X; Li M; Zhu J; Yue J; Wang Y; Man Y; Zhou C; Tong R; Wu X	2024	Excluded - not relevant
Model selection methodology in supervised learning with evolutionary computation.	Rowland JJ	2003	Excluded - not relevant
Deep learning-assisted morphological segmentation for effective particle area estimation and prediction of interfacial properties in polymer composites.	Mohsenzadeh R; Soudmand BH; Najafi AH; Hazzazi F; Fattahi M	2024	Excluded - not relevant
Spatiotemporal Bayesian networks for malaria prediction.	Haddawy P; Hasan AHMI; Kasantikul R; Lawpoolsri S; Sa-Angchai P; Kaewkungwal J; Singhasivanon P	2018	Excluded - not relevant
Self-attention (SA) temporal convolutional network (SATCN)-long short-term memory neural network (SATCN-LSTM): an advanced python code for predicting groundwater level.	Ehteram M; Ghanbari-Adivi E	2023	Excluded - not relevant
Transductive methods for the distributed ensemble classification problem.	Miller DJ; Pal S	2007	Excluded - not relevant
Development of a clinical decision support system for severity risk prediction and triage of COVID-19 patients at hospital admission: an international multicentre study.	Wu G; Yang P; Xie Y; Woodruff HC; Rao X; Guiot J; Frix AN; Louis R; Moutschen M; Li J; Yan C; Du D; Zhao S; Ding Y; Liu B; Sun W; Albarello F; D'Abramo A; Schinin?† V; Nicastri E; Occhipinti M; Barisione G; Barisione E; Halilaj I; Lovinfosse P; Wang X; Wu J; Lambin P	2020	Excluded - not relevant
Development and validation of machine learning models for postoperative venous thromboembolism prediction in colorectal cancer inpatients: a retrospective study.	Qin L; Liang Z; Xie J; Ye G; Guan P; Huang Y; Li X	2023	Excluded - not relevant
Activity Prediction Modeling Based on a Combination of Growth Differentiation Factor 15 and Serum Biomarker Levels in Dermatomyositis and Polymyositis.	Wu Q; Wang W; Qiu L; Peng W; Zhang Y; Fu J; Wu S	2024	Excluded - not relevant
The lung allocation score and other available models lack predictive accuracy for post-lung transplant survival.	Brahmbhatt JM; Hee Wai T; Goss CH; Lease ED; Merlo CA; Kapnadak SG; Ramos KJ	2022	Excluded - not relevant
Machine learning approach for the prediction of 30-day mortality in patients with sepsis-associated encephalopathy.	Peng L; Peng C; Yang F; Wang J; Zuo W; Cheng C; Mao Z; Jin Z; Li W	2022	Excluded - not relevant
Prioritisation Assessment and Robust Predictive System for Medical Equipment: A Comprehensive Strategic Maintenance Management.	Zamzam AH; Al-Ani AKI; Wahab AKA; Lai KW; Satapathy SC; Khalil A; Azizan MM; Hasikin K	2021	Excluded - not relevant
Meningioma Consistency Can Be Defined by Combining the Radiomic Features of Magnetic Resonance Imaging and Ultrasound Elastography. A Pilot Study Using Machine Learning Classifiers.	Cepeda S; Arrese I; Garc??a-Garc??a S; Velasco-Casares M; Escudero-Caro T; Zamora T; Sarabia R	2021	Excluded - not relevant
Comparative analysis of feature selection techniques for COVID-19 dataset.	Mohtasham F; Pourhoseingholi M; Hashemi Nazari SS; Kavousi K; Zali MR	2024	Excluded - not relevant
Differentiating stable and unstable protein using convolution neural network and molecular dynamics simulations.	Suyash S; Jha A; Maitra P; Punia P; Mishra A	2024	Excluded - not relevant
LightGBM outperforms other machine learning techniques in predicting graft failure after liver transplantation: Creation of a predictive model through large-scale analysis.	Yanagawa R; Iwadoh K; Akabane M; Imaoka Y; Bozhilov KK; Melcher ML; Sasaki K	2024	Excluded - not relevant
Machine learning approach for automated predicting of COVID-19 severity based on clinical and paraclinical characteristics: Serum levels of zinc, calcium, and vitamin D.	Jahangirimehr A; Abdolahi Shahvali E; Rezaeijo SM; Khalighi A; Honarmandpour A; Honarmandpour F; Labibzadeh M; Bahmanyari N; Heydarheydari S	2022	Excluded - not relevant
Identification of cuproptosis-related gene clusters and immune cell infiltration in major burns based on machine learning models and experimental validation.	Wang X; Xiong Z; Hong W; Liao X; Yang G; Jiang Z; Jing L; Huang S; Fu Z; Zhu F	2024	Excluded - not relevant
Machine learning models for rat multigeneration reproductive toxicity prediction.	Liu J; Guo W; Dong F; Aungst J; Fitzpatrick S; Patterson TA; Hong H	2022	Excluded - not relevant
Development and evaluation of bidirectional LSTM freeway traffic forecasting models using simulation data.	Abduljabbar RL; Dia H; Tsai PW	2021	Excluded - not relevant
Auto-CA: Automated Cobb Angle Measurement Based on Vertebrae Detection for Assessment of Spinal Curvature Deformity.	Rahmaniar W; Suzuki K; Lin TL	2024	Excluded - not relevant
Radiomic-Based Quantitative CT Analysis of Pure Ground-Glass Nodules to Predict the Invasiveness of Lung Adenocarcinoma.	Xu F; Zhu W; Shen Y; Wang J; Xu R; Qutesh C; Song L; Gan Y; Pu C; Hu H	2020	Excluded - not relevant
Machine learning predictive models of LDL-C in the population of eastern India and its comparison with directly measured and calculated LDL-C.	P P A; Kumari S; Rajasimman AS; Nayak S; Priyadarsini P	2022	Excluded - not relevant
A Kidney Graft Survival Calculator that Accounts for Mismatches in Age, Sex, HLA, and Body Size.	Ashby VB; Leichtman AB; Rees MA; Song PX; Bray M; Wang W; Kalbfleisch JD	2017	Excluded - not relevant
Simple bedside score to optimize the time and the decision to initiate appropriate therapy for carbapenem-resistant Enterobacteriaceae.	Leibman V; Martin ET; Tal-Jasper R; Grin L; Hayakawa K; Shefler C; Azouri T; Kaplansky T; Maskit M; Lazarovitch T; Zaidenstein R; Kaye KS; Marchaim D	2015	Excluded - not relevant
Determination of fetal state from cardiotocogram using LS-SVM with particle swarm optimization and binary decision tree.	Yƒ±lmaz E; Kƒ±lƒ±k?ßƒ±er C	2013	Excluded - not relevant
Predicting risk for Alcohol Use Disorder using longitudinal data with multimodal biomarkers and family history: a machine learning study.	Kinreich S; Meyers JL; Maron-Katz A; Kamarajan C; Pandey AK; Chorlian DB; Zhang J; Pandey G; Subbie-Saenz de Viteri S; Pitti D; Anokhin AP; Bauer L; Hesselbrock V; Schuckit MA; Edenberg HJ; Porjesz B	2021	Excluded - not relevant
Predictive computational phenotyping and biomarker discovery using reference-free genome comparisons.	Drouin A; Gigu?®re S; D?©raspe M; Marchand M; Tyers M; Loo VG; Bourgault AM; Laviolette F; Corbeil J	2016	Excluded - not relevant
Artificial intelligence-enabled decision support in nephrology.	Loftus TJ; Shickel B; Ozrazgat-Baslanti T; Ren Y; Glicksberg BS; Cao J; Singh K; Chan L; Nadkarni GN; Bihorac A	2022	Excluded - not relevant
IntelliHealth: A medical decision support application using a novel weighted multi-layer classifier ensemble framework.	Bashir S; Qamar U; Khan FH	2016	Excluded - not relevant
Discovery and Validation of Prediction Algorithms for Psychosis in Youths at Clinical High Risk.	Worthington MA; Cao H; Cannon TD	2020	Excluded - not relevant
Identifying potential clinical syndromes of hepatocellular carcinoma using PSO-based hierarchical feature selection algorithm.	Ji Z; Wang B	2014	Excluded - not relevant
The Differential Diagnosis of Multiple Sclerosis Using Convex Combination of Infinite Kernels.	Karaca Y; Zhang YD; Cattani C; Ayan U	2017	Excluded - not relevant
Prediction of a Cell-Class-Specific Mouse Mesoconnectome Using Gene Expression Data.	Timonidis N; Bakker R; Tiesinga P	2020	Excluded - not relevant
Predicting hospital readmission risk in patients with COVID-19: A machine learning approach.	Afrash MR; Kazemi-Arpanahi H; Shanbehzadeh M; Nopour R; Mirbagheri E	2022	Excluded - not relevant
A machine learning approach to graduate admissions and the role of letters of recommendation.	Zhao Y; Chen X; Xue H; Weiss GM	2023	Excluded - not relevant
Improvement of Time Forecasting Models Using Machine Learning for Future Pandemic Applications Based on COVID-19 Data 2020-2022.	K Abdul Hamid AA; Wan Mohamad Nawi WIA; Lola MS; Mustafa WA; Abdul Malik SM; Zakaria S; Aruchunan E; Zainuddin NH; Gobithaasan RU; Abdullah MT	2023	Excluded - not relevant
Multi-task machine learning models for simultaneous prediction of tissue-to-blood partition coefficients of chemicals in mammals.	Zhang S; Luo X; Mai B	2024	Excluded - not relevant
Predicting COVID-19 mortality risk in Toronto, Canada: a comparison of tree-based and regression-based machine learning methods.	Feng C; Kephart G; Juarez-Colunga E	2021	Excluded - not relevant
Enhancing clinical decision-making in closed pelvic fractures with machine learning models.	Wang D; Li Y; Wang L	2024	Excluded - not relevant
Advanced Predictive Modeling of Concrete Compressive Strength and Slump Characteristics: A Comparative Evaluation of BPNN, SVM, and RF Models Optimized via PSO.	Chen X; Zhang X; Chen WZ	2024	Excluded - not relevant
Comparative Analysis of the Ability of Machine Learning Models in Predicting In-hospital Postoperative Outcomes After Total Hip Arthroplasty.	El-Othmani MM; Zalikha AK; Shah RP	2022	Excluded - not relevant
PathExpSurv: pathway expansion for explainable survival analysis and disease gene discovery.	Hou Z; Leng J; Yu J; Xia Z; Wu LY	2023	Excluded - not relevant
Derivation and Internal Validation of a Clinical Prediction Tool for 30-Day Mortality in Lower Gastrointestinal Bleeding.	Sengupta N; Tapper EB	2017	Excluded - not relevant
Machine learning-based monosaccharide profiling for tissue-specific classification of Wolfiporia extensa samples.	Hsiung SY; Deng SX; Li J; Huang SY; Liaw CK; Wang CC; Hsieh YSY	2023	Excluded - not relevant
Three-dimensional descriptors for aminergic GPCRs: dependence on docking conformation and crystal structure.	Jastrzƒôbski S; Sieradzki I; Le?õniak D; Tabor J; Bojarski AJ; Podlewska S	2019	Excluded - not relevant
A data-driven approach to build a predictive model of cancer patients' disease outcome by utilizing co-expression networks.	Kosvyra A; Maramis C; Chouvarda I	2020	Excluded - not relevant
Global and Regional Deep Learning Models for Multiple Sclerosis Stratification From MRI.	Coll L; Pareto D; Carbonell-Mirabent P; Cobo-Calvo ?Å; Arrambide G; Vidal-Jordana ?Å; Comabella M; Castill?? J; Rodrƒ± Guez-Acevedo B; Zabalza A; Galn I; Midaglia L; Nos C; Auger C; Alberich M; R??o J; Sastre-Garriga J; Oliver A; Montalban X; Rovira ?Ä; Tintor?© M; Llad?? X; Tur C	2024	Excluded - not relevant
High-throughput prediction of stalk cellulose and hemicellulose content in maize using machine learning and Fourier transform infrared spectroscopy.	Chen F; Liu X; Lu C; Ruan M; Wen Y; Wang S; Song Y; Li L; Zhou L; Jiang H; Wu L	2024	Excluded - not relevant
Deep Semisupervised Transfer Learning for Fully Automated Whole-Body Tumor Quantification and Prognosis of Cancer on PET/CT.	Leung KH; Rowe SP; Sadaghiani MS; Leal JP; Mena E; Choyke PL; Du Y; Pomper MG	2024	Excluded - not relevant
Machine learning algorithms predicting bladder cancer associated with diabetes and hypertension: NHANES 2009 to 2018.	Xu S; Huang J	2024	Excluded - not relevant
Prediction of Atrial Fibrillation in Hospitalized Elderly Patients With Coronary Heart Disease and Type 2 Diabetes Mellitus Using Machine Learning: A Multicenter Retrospective Study.	Xu Q; Peng Y; Tan J; Zhao W; Yang M; Tian J	2022	Excluded - not relevant
Predicting Health Risks of Adult Asthmatics Susceptible to Indoor Air Quality Using Improved Logistic and Quantile Regression Models.	Bae WD; Alkobaisi S; Horak M; Park CS; Kim S; Davidson J	2022	Excluded - not relevant
Exploring the predictive capability of machine learning models in identifying foot and mouth disease outbreak occurrences in cattle farms in an endemic setting of Thailand.	Punyapornwithaya V; Klaharn K; Arjkumpa O; Sansamur C	2022	Excluded - not relevant
Multiclass imbalance learning: Improving classification of pediatric brain tumors from magnetic resonance spectroscopy.	Zarinabad N; Wilson M; Gill SK; Manias KA; Davies NP; Peet AC	2017	Excluded - not relevant
An exploration of challenges associated with machine learning for time series forecasting of COVID-19 community spread using wastewater-based epidemiological data.	Vaughan L; Zhang M; Gu H; Rose JB; Naughton CC; Medema G; Allan V; Roiko A; Blackall L; Zamyadi A	2023	Excluded - not relevant
Generating simple classification rules to predict local surges in COVID-19 hospitalizations.	Yaesoubi R; You S; Xi Q; Menzies NA; Tuite A; Grad YH; Salomon JA	2023	Excluded - not relevant
Characterizing the relationship between MRI radiomics and AHR expression and deriving a predictive model for prognostic assessment in glioblastoma.	Liu C; Xu D; Meng L; Li H; Fu Z; Yan M; Hu X; Wang Y	2024	Excluded - not relevant
A Machine Learning Algorithm to Predict Severe Sepsis and Septic Shock: Development, Implementation, and Impact on Clinical Practice.	Giannini HM; Ginestra JC; Chivers C; Draugelis M; Hanish A; Schweickert WD; Fuchs BD; Meadows L; Lynch M; Donnelly PJ; Pavan K; Fishman NO; Hanson CW 3rd; Umscheid CA	2019	Excluded - not relevant
Identification of copper death-associated molecular clusters and immunological profiles in rheumatoid arthritis.	Zhou Y; Li X; Ng L; Zhao Q; Guo W; Hu J; Zhong J; Su W; Liu C; Su S	2023	Excluded - not relevant
Nomogram and Machine Learning Models Predict 1-Year Mortality Risk in Patients With Sepsis-Induced Cardiorenal Syndrome.	Liu Y; Zhang Y; Zhang X; Liu X; Zhou Y; Jin Y; Yu C	2022	Excluded - not relevant
Predicting the risk of psychosis onset: advances and prospects.	Strobl EV; Eack SM; Swaminathan V; Visweswaran S	2012	Excluded - not relevant
Intelligent Computer Systems for Multiple Sclerosis Diagnosis: a Systematic Review of Reasoning Techniques and Methods.	Arani LA; Hosseini A; Asadi F; Masoud SA; Nazemi E	2018	Excluded - not relevant
Development and validation of LRP1B mutation-associated prognostic model for hepatocellular carcinoma.	Xu J; Shen X; Zhang B; Su R; Cui M; Yan L; Cao Y	2021	Excluded - not relevant
Predicting soil phosphorus and studying the effect of texture on the prediction accuracy using machine learning combined with near-infrared spectroscopy.	Reda R; Saffaj T; Itqiq SE; Bouzida I; Saidi O; Yaakoubi K; Lakssir B; El Mernissi N; El Hadrami EM	2020	Excluded - not relevant
Combining Multi-Shell Diffusion with Conventional MRI Improves Molecular Diagnosis of Diffuse Gliomas with Deep Learning.	Karami G; Pascuzzo R; Figini M; Del Gratta C; Zhang H; Bizzi A	2023	Excluded - not relevant
Multi-institutional development and external validation of machine learning-based models to predict relapse risk of pancreatic ductal adenocarcinoma after radical resection.	Li X; Yang L; Yuan Z; Lou J; Fan Y; Shi A; Huang J; Zhao M; Wu Y	2021	Excluded - not relevant
Machine learning to predict metabolic drug interactions related to cytochrome P450 isozymes.	Wang NN; Wang XG; Xiong GL; Yang ZY; Lu AP; Chen X; Liu S; Hou TJ; Cao DS	2022	Excluded - not relevant
QSAR Prediction Model to Search for Compounds with Selective Cytotoxicity Against Oral Cell Cancer.	Nagai J; Imamura M; Sakagami H; Uesawa Y	2019	Excluded - not relevant
Logistic model tree extraction from artificial neural networks.	Dancey D; Bandar ZA; McLean D	2007	Excluded - not relevant
Calibration drift in regression and machine learning models for acute kidney injury.	Davis SE; Lasko TA; Chen G; Siew ED; Matheny ME	2017	Excluded - not relevant
Enhancing Fairness in Disease Prediction by Optimizing Multiple Domain Adversarial Networks.	Li B; Shi X; Gao H; Jiang X; Zhang K; Harmanci AO; Malin B	2023	Excluded - not relevant
Predicting postoperative transfusion in elective total HIP and knee arthroplasty: Comparison of different machine learning models of a case-control study.	Huang Z; Martin J; Huang Q; Ma J; Pei F; Huang C	2021	Excluded - not relevant
Applying 12 machine learning algorithms and Non-negative Matrix Factorization for robust prediction of lupus nephritis.	Mou L; Lu Y; Wu Z; Pu Z; Huang X; Wang M	2024	Excluded - not relevant
Optimized Machine Learning Models for Predicting Core Body Temperature in Dairy Cows: Enhancing Accuracy and Interpretability for Practical Livestock Management.	Li D; Yan G; Li F; Lin H; Jiao H; Han H; Liu W	2024	Excluded - not relevant
Inferring Multiple Sclerosis Stages from the Blood Transcriptome via Machine Learning.	Acquaviva M; Menon R; Di Dario M; Dalla Costa G; Romeo M; Sangalli F; Colombo B; Moiola L; Martinelli V; Comi G; Farina C	2020	Excluded - not relevant
Robust Meta-Model for Predicting the Likelihood of Receiving Blood Transfusion in Non-traumatic Intensive Care Unit Patients.	Rafiei A; Moore R; Choudhary T; Marshall C; Smith G; Roback JD; Patel RM; Josephson CD; Kamaleswaran R	2024	Excluded - not relevant
A Predictive Algorithm for Discriminating Myeloid Malignancies and Leukemoid Reactions.	Iyengar V; Meyer A; Stedman E; Casale S; Kalsi S; Hale AJ; Freed JA	2024	Excluded - not relevant
Fuzzy SLIQ decision tree algorithm.	Chandra B; Varghese PP	2008	Excluded - not relevant
Assessment of fracture risk in diabetic patients.	Wang Z; Zhang M; Jia D	2024	Excluded - not relevant
A proof-of-concept study applying machine learning methods to putative risk factors for eating disorders: results from the multi-centre European project on healthy eating.	Krug I; Linardon J; Greenwood C; Youssef G; Treasure J; Fernandez-Aranda F; Karwautz A; Wagner G; Collier D; Anderluh M; Tchanturia K; Ricca V; Sorbi S; Nacmias B; Bellodi L; Fuller-Tyszkiewicz M	2023	Excluded - not relevant
Evaluation of data discretization methods to derive platform independent isoform expression signatures for multi-class tumor subtyping.	Jung S; Bi Y; Davuluri RV	2015	Excluded - not relevant
Modeling environment-dependent atomic-level properties in complex-concentrated alloys.	Farnell MS; McClure ZD; Tripathi S; Strachan A	2022	Excluded - not relevant
Learning an expandable EMR-based medical knowledge network to enhance clinical diagnosis.	Xie J; Jiang J; Wang Y; Guan Y; Guo X	2020	Excluded - not relevant
A machine learning model of microscopic agglutination test for diagnosis of leptospirosis.	Oyamada Y; Ozuru R; Masuzawa T; Miyahara S; Nikaido Y; Obata F; Saito M; Villanueva SYAM; Fujii J	2021	Excluded - not relevant
Opening the black box: interpretable machine learning for predictor finding of metabolic syndrome.	Zhang Y; Zhang X; Razbek J; Li D; Xia W; Bao L; Mao H; Daken M; Cao M	2022	Excluded - not relevant
Dynamic Prediction of Mechanical Thrombectomy Outcome for Acute Ischemic Stroke Patients Using Machine Learning.	Hu Y; Yang T; Zhang J; Wang X; Cui X; Chen N; Zhou J; Jiang F; Zhu J; Zou J	2022	Excluded - not relevant
A Gene-Based Machine Learning Classifier Associated to the Colorectal Adenoma-Carcinoma Sequence.	Lacalamita A; Piccinno E; Scalavino V; Bellotti R; Giannelli G; Serino G	2021	Excluded - not relevant
Overcoming barriers to data sharing with medical image generation: a comprehensive evaluation.	DuMont Sch?ºtte A; Hetzel J; Gatidis S; Hepp T; Dietz B; Bauer S; Schwab P	2021	Excluded - not relevant
Predictive Radiomic Models for the Chemotherapy Response in Non-Small-Cell Lung Cancer based on Computerized-Tomography Images.	Chang R; Qi S; Yue Y; Zhang X; Song J; Qian W	2021	Excluded - not relevant
Comparison prediction models of bladder toxicity based on radiomic features of CT and MRI in patients with prostate cancer undergoing radiotherapy.	Tavakkoli MB; Abedi I; Abdollahi H; Amouheidari A; Azmoonfar R; Saber K; Hassaninejad H	2024	Excluded - not relevant
High-Speed Videoendoscopy Enhances the Objective Assessment of Glottic Organic Lesions: A Case-Control Study with Multivariable Data-Mining Model Development.	Malinowski J; Pietruszewska W; Stawiski K; Kowalczyk M; Bara?Ñska M; Rycerz A; Niebudek-Bogusz E	2023	Excluded - not relevant
Predictive models for identifying risk of readmission after index hospitalization for heart failure: A systematic review.	Mahajan SM; Heidenreich P; Abbott B; Newton A; Ward D	2018	Excluded - not relevant
Machine-Learning Models Reliably Predict Clinical Outcomes in Medial Patellofemoral Ligament Reconstruction.	Zhan H; Kang X; Zhang X; Zhang Y; Wang Y; Yang J; Zhang K; Han J; Feng Z; Zhang L; Wu M; Xia Y; Jiang J	2024	Excluded - not relevant
Predicting diabetic retinopathy and identifying interpretable biomedical features using machine learning algorithms.	Tsao HY; Chan PY; Su EC	2018	Excluded - not relevant
Peripheral Blood Transcripts Predict Preoperative Obstructive Total Anomalous Pulmonary Venous Connection.	Wan Z; Li X; Sun J; Liu Z; Dong H; Zhou Q; Qiu H; Xu J; Yang T; Wang WJ; Ou Y	2022	Excluded - not relevant
Evaluating parameters for ligand-based modeling with random forest on sparse data sets.	Kensert A; Alvarsson J; Norinder U; Spjuth O	2018	Excluded - not relevant
Modeling transcriptional activation changes to Gal4 variants via structure-based computational mutagenesis.	Masso M; Rao N; Pyarasani P	2018	Excluded - not relevant
Comparing ensemble learning methods based on decision tree classifiers for protein fold recognition.	Bardsiri MK; Eftekhari M	2014	Excluded - not relevant
Integrating a crop growth model and radiative transfer model to improve estimation of crop traits based on deep learning.	Chen Q; Zheng B; Chen T; Chapman SC	2022	Excluded - not relevant
Novel nitrogen-rich hydrogel adsorbent for selective extraction of rare earth elements from wastewater.	Wei X; Mao X; Han J; Qin W; Zeng H	2024	Excluded - not relevant
CA-tree: a hierarchical structure for efficient and scalable coassociation-based cluster ensembles.	Wang T	2011	Excluded - not relevant
Identifying at-risk patients for congenital heart disease using integrated predictive models and fuzzy clustering analysis: A cross-sectional study.	Salehi A; Khedmati M	2024	Excluded - not relevant
A hierarchical expert-guided machine learning framework for clinical decision support systems: an application to traumatic brain injury prognostication.	Farzaneh N; Williamson CA; Gryak J; Najarian K	2021	Excluded - not relevant
Modular learning models in forecasting natural phenomena.	Solomatine DP; Siek MB	2006	Excluded - not relevant
Machine learning-based prediction models for home discharge in patients with COVID-19: Development and evaluation using electronic health records.	Zapata RD; Huang S; Morris E; Wang C; Harle C; Magoc T; Mardini M; Loftus T; Modave F	2023	Excluded - not relevant
Machine learning-based prediction models for pressure injury: A systematic review and meta-analysis.	Pei J; Guo X; Tao H; Wei Y; Zhang H; Ma Y; Han L	2023	Excluded - not relevant
COVID-Net L2C-ULTRA: An Explainable Linear-Convex Ultrasound Augmentation Learning Framework to Improve COVID-19 Assessment and Monitoring.	Zeng EZ; Ebadi A; Florea A; Wong A	2024	Excluded - not relevant
Explainable Machine Learning on AmsterdamUMCdb for ICU Discharge Decision Support: Uniting Intensivists and Data Scientists.	Thoral PJ; Fornasa M; de Bruin DP; Tonutti M; Hovenkamp H; Driessen RH; Girbes ARJ; Hoogendoorn M; Elbers PWG	2021	Excluded - not relevant
In-silico approach for drug induced liver injury prediction: Recent advances.	Saini N; Bakshi S; Sharma S	2018	Excluded - not relevant
Nearest neighbour classification with heterogeneous proximity functions.	Laurikkala J; Juhola M	2000	Excluded - not relevant
Feasibility of Machine Learning in the Prediction of Short-Term Outcomes Following Anterior Cervical Discectomy and Fusion.	Gowd AK; O'Neill CN; Barghi A; O'Gara TJ; Carmouche JJ	2022	Excluded - not relevant
EBOLApred: A machine learning-based web application for predicting cell entry inhibitors of the Ebola virus.	Adams J; Agyenkwa-Mawuli K; Agyapong O; Wilson MD; Kwofie SK	2022	Excluded - not relevant
Identification of risk factors for patients with diabetes: diabetic polyneuropathy case study.	Metsker O; Magoev K; Yakovlev A; Yanishevskiy S; Kopanitsa G; Kovalchuk S; Krzhizhanovskaya VV	2020	Excluded - not relevant
Predictive models for short-term load forecasting in the UK's electrical grid.	Sha'aban YA	2024	Excluded - not relevant
Kinact: a computational approach for predicting activating missense mutations in protein kinases.	Rodrigues CH; Ascher DB; Pires DE	2018	Excluded - not relevant
NanoTox: Development of a Parsimonious In Silico Model for Toxicity Assessment of Metal-Oxide Nanoparticles Using Physicochemical Features.	Subramanian NA; Palaniappan A	2021	Excluded - not relevant
Application of artificial intelligence neural network modeling to predict the generation of domestic, commercial and construction wastes.	Coskuner G; Jassim MS; Zontul M; Karateke S	2021	Excluded - not relevant
Classification Techniques for Cardio-Vascular Diseases Using Supervised Machine Learning.	Minou J; Mantas J; Malamateniou F; Kaitelidou D	2020	Excluded - not relevant
Machine learning models for predicting post-cystectomy recurrence and survival in bladder cancer patients.	Hasnain Z; Mason J; Gill K; Miranda G; Gill IS; Kuhn P; Newton PK	2019	Excluded - not relevant
Ion-pumping microbial rhodopsin protein classification by machine learning approach.	Selvaraj MK; Thakur A; Kumar M; Pinnaka AK; Suri CR; Siddhardha B; Elumalai SP	2023	Excluded - not relevant
Context-sensitive autoassociative memories as expert systems in medical diagnosis.	Pomi A; Olivera F	2006	Excluded - not relevant
In Silico Prediction of Compounds Binding to Human Plasma Proteins by QSAR Models.	Sun L; Yang H; Li J; Wang T; Li W; Liu G; Tang Y	2018	Excluded - not relevant
Application of unsupervised and supervised learning to a material attribute database of tablets produced at two different granulation scales.	Hayashi Y; Noguchi M; Oishi T; Ono T; Okada K; Onuki Y	2023	Excluded - not relevant
Partial Least Squares Regression Performs Well in MRI-Based Individualized Estimations.	Chen C; Cao X; Tian L	2019	Excluded - not relevant
Asthma prediction via affinity graph enhanced classifier: a machine learning approach based on routine blood biomarkers.	Li D; Abhadiomhen SE; Zhou D; Shen XJ; Shi L; Cui Y	2024	Excluded - not relevant
Precision assessment of the machine learning tools for the strength optimization of environmental-friendly lightweight foam concrete.	Amin MN; Ahmad A; Khan K; Qadir MT	2024	Excluded - not relevant
A machine learning model for predicting worsening renal function using one-year time series data in patients with type 2 diabetes.	Watanabe M; Meguro S; Kimura K; Furukoshi M; Masuda T; Enomoto M; Itoh H	2024	Excluded - not relevant
Integration of human cell lines gene expression and chemical properties of drugs for Drug Induced Liver Injury prediction.	Lesi?Ñski W; Mnich K; Goli?Ñska AK; Rudnicki WR	2021	Excluded - not relevant
Evaluating Ovarian Cancer Chemotherapy Response Using Gene Expression Data and Machine Learning.	Amniouel S; Yalamanchili K; Sankararaman S; Jafri MS	2024	Excluded - not relevant
Assessing the information content of structural and protein-ligand interaction representations for the classification of kinase inhibitor binding modes via machine learning and active learning.	Rodr??guez-P?©rez R; Miljkoviƒá F; Bajorath J	2020	Excluded - not relevant
Identification of clinically relevant features in hypertensive patients using penalized regression: a case study of cardiovascular events.	Garcia-Carretero R; Barquero-Perez O; Mora-Jimenez I; Soguero-Ruiz C; Goya-Esteban R; Ramos-Lopez J	2019	Excluded - not relevant
Speech Recognition via fNIRS Based Brain Signals.	Liu Y; Ayaz H	2018	Excluded - not relevant
A Bayesian Network Model for Predicting Post-stroke Outcomes With Available Risk Factors.	Park E; Chang HJ; Nam HS	2018	Excluded - not relevant
Development and Validation of a Computed Tomography-Based Model for Noninvasive Prediction of the T Stage in Gastric Cancer: Multicenter Retrospective Study.	Tao J; Liu D; Hu FB; Zhang X; Yin H; Zhang H; Zhang K; Huang Z; Yang K	2024	Excluded - not relevant
Improve the efficiency and accuracy of ophthalmologists' clinical decision-making based on AI technology.	Guo Y; Huang C; Sheng Y; Zhang W; Ye X; Lian H; Xu J; Chen Y	2024	Excluded - not relevant
Tea quality estimation based on multi-source information from leaf and soil using machine learning algorithm.	Yang B; Jiang J; Zhang H; Han Z; Lei X; Chen X; Xiao Y; Njeri Ndombi S; Zhu X; Fang W	2023	Excluded - not relevant
Machine Learning-Based Predictive Model of Aortic Valve Replacement Modality Selection in Severe Aortic Stenosis Patients.	Chokesuwattanaskul R; Petchlorlian A; Lertsanguansinchai P; Suttirut P; Prasitlumkum N; Srimahachota S; Buddhari W	2023	Excluded - not relevant
Generalizability of machine learning for classification of schizophrenia based on resting-state functional MRI data.	Cai XL; Xie DJ; Madsen KH; Wang YM; B??gemann SA; Cheung EFC; M??ller A; Chan RCK	2020	Excluded - not relevant
A comparison of administrative and physiologic predictive models in determining risk adjusted mortality rates in critically ill patients.	Enfield KB; Schafer K; Zlupko M; Herasevich V; Novicoff WM; Gajic O; Hoke TR; Truwit JD	2012	Excluded - not relevant
Clinical Concept Extraction with Lexical Semantics to Support Automatic Annotation.	Abbas A; Afzal M; Hussain J; Ali T; Bilal HSM; Lee S; Jeon S	2021	Excluded - not relevant
Aggregate features in multisample classification problems.	Varga R; Matheson SM; Hamilton-Wright A	2015	Excluded - not relevant
Development of a predictive model for the risk of microalbuminuria: comparison of 2 machine learning algorithms.	Long W; Wang X; Lu L; Wei Z; Yang J	2024	Excluded - not relevant
An Artificial Neural Network-based Predictive Model to Support Optimization of Inpatient Glycemic Control.	Pappada SM; Owais MH; Cameron BD; Jaume JC; Mavarez-Martinez A; Tripathi RS; Papadimos TJ	2020	Excluded - not relevant
Development of predictive models to identify advanced-stage cancer patients in a US healthcare claims database.	Esposito DB; Russo L; Oksen D; Yin R; Desai VCA; Lyons JG; Verpillat P; Pe?±alvo JL; Lamy FX; Lanes S	2019	Excluded - not relevant
Robust BMPM training based on second-order cone programming and its application in medical diagnosis.	Peng X; King I	2008	Excluded - not relevant
Improve hot region prediction by analyzing different machine learning algorithms.	Hu J; Zhou L; Li B; Zhang X; Chen N	2021	Excluded - not relevant
Interpretable deep learning insights: Unveiling the role of 1Gy volume on lymphopenia after radiotherapy in breast cancer.	Chen F; Zhou P; Ren G; Lee EKW; Liu Q; Shen Y; Wang Y; El Helali A; Jin JY; Fu P; Dai W; Lee AWM; Yu H; Spring Kong FM	2024	Excluded - not relevant
Predicting superagers by machine learning classification based on the functional brain connectome using resting-state functional magnetic resonance imaging.	Park CH; Kim BR; Park HK; Lim SM; Kim E; Jeong JH; Kim GH	2022	Excluded - not relevant
Benchmarking a reduced multivariate polynomial pattern classifier.	Toh KA; Tran QL; Srinivasan D	2004	Excluded - not relevant
Combining structure and sequence information allows automated prediction of substrate specificities within enzyme families.	R??ttig M; Rausch C; Kohlbacher O	2010	Excluded - not relevant
A machine learning approach for predictive models of adverse events following spine surgery.	Han SS; Azad TD; Suarez PA; Ratliff JK	2019	Excluded - not relevant
A multivariate brain signature for reward.	Speer SPH; Keysers C; Barrios JC; Teurlings CJS; Smidts A; Boksem MAS; Wager TD; Gazzola V	2023	Excluded - not relevant
MRI-Based Machine Learning for Prediction of Clinical Outcomes in Primary Central Nervous System Lymphoma.	Ko CC; Liu YL; Hung KC; Yang CC; Lim SW; Yeh LR; Chen JH; Su MY	2024	Excluded - not relevant
Development and validation of a machine learning-augmented algorithm for diabetes screening in community and primary care settings: A population-based study.	Liu X; Zhang W; Zhang Q; Chen L; Zeng T; Zhang J; Min J; Tian S; Zhang H; Huang H; Wang P; Hu X	2022	Excluded - not relevant
Image-based Classification of Tumor Type and Growth Rate using Machine Learning: a preclinical study.	Tang TT; Zawaski JA; Francis KN; Qutub AA; Gaber MW	2019	Excluded - not relevant
Flap failure prediction in microvascular tissue reconstruction using machine learning algorithms.	Shi YC; Li J; Li SJ; Li ZP; Zhang HJ; Wu ZY	2022	Excluded - not relevant
Recognition of prokaryotic and eukaryotic promoters using convolutional deep learning neural networks.	Umarov RK; Solovyev VV	2017	Excluded - not relevant
Smartphones dependency risk analysis using machine-learning predictive models.	Giraldo-Jim?©nez CF; Gaviria-Chavarro J; Sarria-Paja M; Bermeo Var??n LA; Villarejo-Mayor JJ; Rodacki ALF	2022	Excluded - not relevant
Development of a radiomics and machine learning model for predicting occult cervical lymph node metastasis in patients with tongue cancer.	Kubo K; Kawahara D; Murakami Y; Takeuchi Y; Katsuta T; Imano N; Nishibuchi I; Saito A; Konishi M; Kakimoto N; Yoshioka Y; Toratani S; Ono S; Ueda T; Takeno S; Nagata Y	2022	Excluded - not relevant
Neither Single nor a Combination of Routine Laboratory Parameters can Discriminate between Gram-positive and Gram-negative Bacteremia.	Ratzinger F; Dedeyan M; Rammerstorfer M; Perkmann T; Burgmann H; Makristathis A; Dorffner G; Loetsch F; Blacky A; Ramharter M	2015	Excluded - not relevant
Development and Validation of Web-Based Tool to Predict Lamina Propria Fibrosis in Eosinophilic Esophagitis.	Hiremath G; Sun L; Correa H; Acra S; Collins MH; Bonis P; Arva NC; Capocelli KE; Falk GW; King E; Gonsalves N; Gupta SK; Hirano I; Mukkada VA; Martin LJ; Putnam PE; Spergel JM; Wechsler JB; Yang GY; Aceves SS; Furuta GT; Rothenberg ME; Koyama T; Dellon ES	2022	Excluded - not relevant
Machine learning-based risk prediction for major adverse cardiovascular events in a Brazilian hospital: Development, external validation, and interpretability.	Shimizu GY; Schrempf M; Rom?£o EA; Jauk S; Kramer D; Rainer PP; Cardeal da Costa JA; de Azevedo-Marques JM; Scarpelini S; Suzuki KMF; C?©sar HV; de Azevedo-Marques PM	2024	Excluded - not relevant
Improving Early Identification of Significant Weight Loss Using Clinical Decision Support System in Lung Cancer Radiation Therapy.	Han P; Lee SH; Noro K; Haller JW; Nakatsugawa M; Sugiyama S; Bowers M; Lakshminarayanan P; Hoff J; Friedes C; Hu C; McNutt TR; Voong KR; Lee J; Hales RK	2021	Excluded - not relevant
PheValuator 2.0: Methodological improvements for the PheValuator approach to semi-automated phenotype algorithm evaluation.	Swerdel JN; Schuemie M; Murray G; Ryan PB	2022	Excluded - not relevant
Predicting readmission after bariatric surgery using machine learning.	Butler LR; Chen KA; Hsu J; Kapadia MR; Gomez SM; Farrell TM	2023	Excluded - not relevant
Prediction of Chronic Disease-Related Inpatient Prolonged Length of Stay Using Machine Learning Algorithms.	Symum H; Zayas-Castro JL	2020	Excluded - not relevant
A machine learning-based risk warning platform for potentially inappropriate prescriptions for elderly patients with cardiovascular disease.	Xingwei W; Huan C; Mengting L; Lv Q; Jiaying Z; Enwu L; Jiuqun Z; Rongsheng T	2022	Excluded - not relevant
Prediction of Nursing Need Proxies Using Vital Signs and Biomarkers Data: Application of Deep Learning Models.	Baek Y; Han K; Jeon E; Yoo HY	2024	Excluded - not relevant
Recent advances in predicting acute mountain sickness: from multidimensional cohort studies to cutting-edge model applications.	Wang B; Chen S; Song J; Huang D; Xiao G	2024	Excluded - not relevant
Development of predicitve models to distinguish metals from non-metal toxicants, and individual metal from one another.	Yu Z; Fu Y; Ai J; Zhang J; Huang G; Deng Y	2020	Excluded - not relevant
Predicting Glycaemia in Type 1 Diabetes Patients: Experiments in Feature Engineering and Data Imputation.	Jeon J; Leimbigler PJ; Baruah G; Li MH; Fossat Y; Whitehead AJ	2020	Excluded - not relevant
Racial Differences in Accuracy of Predictive Models for High-Flow Nasal Cannula Failure in COVID-19.	Yang P; Gregory IA; Robichaux C; Holder AL; Martin GS; Esper AM; Kamaleswaran R; Gichoya JW; Bhavani SV	2024	Excluded - not relevant
MACHINE LEARNING MODELS FOR PREDICTING ACUTE KIDNEY INJURY IN PATIENTS WITH SEPSIS-ASSOCIATED ACUTE RESPIRATORY DISTRESS SYNDROME.	Zhou Y; Feng J; Mei S; Zhong H; Tang R; Xing S; Gao Y; Xu Q; He Z	2023	Excluded - not relevant
Development, validation and economic evaluation of a machine learning algorithm for predicting the probability of kidney damage in patients with hyperuricaemia: protocol for a retrospective study.	Hou Z; Yang Y; Deng B; Gao G; Li M; Liu X; Chang H; Shen H; Zou L; Li J; Wu X	2024	Excluded - not relevant
Leveraging Climate Data for Dengue Forecasting in Ba Ria Vung Tau Province, Vietnam: An Advanced Machine Learning Approach.	Tuan DA; Dang TN	2024	Excluded - not relevant
The role of various physiological and bioelectrical parameters for estimating the weight status in infants and juveniles cohort from the Southern Cuba region: a machine learning study.	Luna TB; Bello JLG; Carbonell AG; Montoya ACR; Lafargue AL; Ciria HMC; Zulueta YA	2024	Excluded - not relevant
A Machine Learning-Based Applied Prediction Model for Identification of Acute Coronary Syndrome (ACS) Outcomes and Mortality in Patients during the Hospital Stay.	Sherazi SWA; Zheng H; Lee JY	2023	Excluded - not relevant
Prediction of Fraction Unbound in Microsomal and Hepatocyte Incubations: A Comparison of Methods across Industry Datasets.	Winiwarter S; Chang G; Desai P; Menzel K; Faller B; Arimoto R; Keefer C; Broccatell F	2019	Excluded - not relevant
Application of Machine Learning Algorithms to Predict Uncontrolled Diabetes Using the All of Us Research Program Data.	Abegaz TM; Ahmed M; Sherbeny F; Diaby V; Chi H; Ali AA	2023	Excluded - not relevant
Detection of the most influential variables for preventing postpartum urinary incontinence using machine learning techniques.	Ben??tez-Andrades JA; Garc??a-Ords MT; ?Ålvarez-Gonzlez M; Leir??s-Rodr??guez R; L??pez Rodr??guez AF	2022	Excluded - not relevant
Comparative analysis of machine learning algorithms for predicting diarrhea among under-five children in Ethiopia: Evidence from 2016 EDHS.	Zemariam AB; Abey W; Kassaw AK; Yimer A	2024	Excluded - not relevant
Characterizing breast masses using an integrative framework of machine learning and CEUS-based radiomics.	Varghese BA; Lee S; Cen S; Talebi A; Mohd P; Stahl D; Perkins M; Desai B; Duddalwar VA; Larsen LH	2022	Excluded - not relevant
AI Survival Prediction Modeling: The Importance of Considering Treatments and Changes in Health Status over Time.	Adam N; Wieder R	2024	Excluded - not relevant
Machine learning algorithms to predict healthcare-seeking behaviors of mothers for acute respiratory infections and their determinants among children under five in sub-Saharan Africa.	Yehuala TZ; Agimas MC; Derseh NM; Wubante SM; Fente BM; Yismaw GA; Tesfie TK	2024	Excluded - not relevant
Premature atherosclerosis is associated with hypovitaminosis D and angiotensin-converting enzyme inhibitor non-use in lupus patients.	Ravenell RL; Kamen DL; Spence JD; Hollis BW; Fleury TJ; Janech MG; Almeida JS; Shaftman SR; Oates JC	2012	Excluded - not relevant
Protein Abundance Prediction Through Machine Learning Methods.	Ferreira M; Ventorim R; Almeida E; Silveira S; Silveira W	2021	Excluded - not relevant
A predictive model for personalization of nanotechnology-based phototherapy in cancer treatment.	Varon E; Blumrosen G; Shefi O	2022	Excluded - not relevant
Machine learning models to predict 30-day mortality for critical patients with myocardial infarction: a retrospective analysis from MIMIC-IV database.	Lin X; Pan X; Yang Y; Yang W; Wang X; Zou K; Wang Y; Xiu J; Yu P; Lu J; Zhao Y; Lu H	2024	Excluded - not relevant
Deep learning-based prediction of future myocardial infarction using invasive coronary angiography: a feasibility study.	Mahendiran T; Thanou D; Senouf O; Meier D; Dayer N; Aminfar F; Auberson D; Raita O; Frossard P; Pagnoni M; Cook S; De Bruyne B; Muller O; Abb?© E; Fournier S	2023	Excluded - not relevant
Elevated and Slowed EEG Oscillations in Patients with Post-Concussive Syndrome and Chronic Pain Following a Motor Vehicle Collision.	Buchanan DM; Ros T; Nahas R	2021	Excluded - not relevant
Role of clinical history in beta-lactam hypersensitivity.	Plager J; Judd A; Blumenthal K	2021	Excluded - not relevant
Machine learning-based models for predicting clinical outcomes after surgery in unilateral primary aldosteronism.	Kaneko H; Umakoshi H; Ogata M; Wada N; Ichijo T; Sakamoto S; Watanabe T; Ishihara Y; Tagami T; Iwahashi N; Fukumoto T; Terada E; Katsuhara S; Yokomoto-Umakoshi M; Matsuda Y; Sakamoto R; Ogawa Y	2022	Excluded - not relevant
Coordinated action of histone modification and microRNA regulations in human genome.	Wang X; Zheng G; Dong D	2015	Excluded - not relevant
Decision-Making in Critical Limb Ischemia: A Markov Simulation.	Deutsch AJ; Jain CC; Blumenthal KG; Dickinson MW; Neilan AM	2017	Excluded - not relevant
Modeling Posidonia oceanica shoot density and rhizome primary production.	Catucci E; Scardi M	2020	Excluded - not relevant
Online Kernel Learning With Adaptive Bandwidth by Optimal Control Approach.	Zhang J; Ning H; Jing X; Tian T	2021	Excluded - not relevant
Predictive models of miscarriage on the basis of data from a preconception cohort study.	Yland JJ; Zad Z; Wang TR; Wesselink AK; Jiang T; Hatch EE; Paschalidis IC; Wise LA	2024	Excluded - not relevant
PREDICTIVE MODELING OF HOSPITAL READMISSION RATES USING ELECTRONIC MEDICAL RECORD-WIDE MACHINE LEARNING: A CASE-STUDY USING MOUNT SINAI HEART FAILURE COHORT.	Shameer K; Johnson KW; Yahi A; Miotto R; Li LI; Ricks D; Jebakaran J; Kovatch P; Sengupta PP; Gelijns S; Moskovitz A; Darrow B; David DL; Kasarskis A; Tatonetti NP; Pinney S; Dudley JT	2017	Excluded - not relevant
Machine learning approach for elucidating and predicting the role of synthesis parameters on the shape and size of TiO(2) nanoparticles.	Pellegrino F; Isopescu R; Pelluti?® L; Sordello F; Rossi AM; Ortel E; Martra G; Hodoroaba VD; Maurino V	2020	Excluded - not relevant
TiSAn: estimating tissue-specific effects of coding and non-coding variants.	Vervier K; Michaelson JJ	2018	Excluded - not relevant
Combining magnetoencephalography with magnetic resonance imaging enhances learning of surrogate-biomarkers.	Engemann DA; Kozynets O; Sabbagh D; Lemaetre G; Varoquaux G; Liem F; Gramfort A	2020	Excluded - not relevant
A Machine Learning-Based Analysis of Game Data for Attention Deficit Hyperactivity Disorder Assessment.	Heller MD; Roots K; Srivastava S; Schumann J; Srivastava J; Hale TS	2013	Excluded - not relevant
From blind signal extraction to blind instantaneous signal separation: criteria, algorithms, and stability.	Cruces-Alvarez SA; Cichocki A; Amari S	2004	Excluded - not relevant
Spatial decision forests for MS lesion segmentation in multi-channel MR images.	Geremia E; Menze BH; Clatz O; Konukoglu E; Criminisi A; Ayache N	2010	Excluded - not relevant
Decision threshold adjustment in class prediction.	Chen JJ; Tsai CA; Moon H; Ahn H; Young JJ; Chen CH	2006	Excluded - not relevant
Predicting hospital-acquired pneumonia among schizophrenic patients: a machine learning approach.	Kuo KM; Talley PC; Huang CH; Cheng LC	2019	Excluded - not relevant
Modeling epidemic dynamics using Graph Attention based Spatial Temporal networks.	Zhu X; Zhang Y; Ying H; Chi H; Sun G; Zeng L	2024	Excluded - not relevant
Generalizability of statistical prediction from psychological assessment data: An investigation with the MMPI-2-RF.	Menton WH	2020	Excluded - not relevant
A dynamic multi-channel decision-fusion strategy to classify differential brain activity.	Kook H; Gupta L; Kota S; Molfese D	2007	Excluded - not relevant
Robust alternative minimization for matrix completion.	Lu X; Gong T; Yan P; Yuan Y; Li X	2012	Excluded - not relevant
An approach to solve group-decision-making problems with ordinal interval numbers.	Fan ZP; Liu Y	2010	Excluded - not relevant
Automated soil resources mapping based on decision tree and Bayesian predictive modeling.	Zhou B; Zhang XG; Wang RC	2004	Excluded - not relevant
Machine Learning Models for Efficient Property Prediction of ABX(3) Materials: A High-Throughput Approach.	Touati S; Benghia A; Hebboul Z; Lefkaier K; Kanoun MB; Goumri-Said S	2024	Excluded - not relevant
Meta-analysis of fecal viromes demonstrates high diagnostic potential of the gut viral signatures for colorectal cancer and adenoma risk assessment.	Chen F; Li S; Guo R; Song F; Zhang Y; Wang X; Huo X; Lv Q; Ullah H; Wang G; Ma Y; Yan Q; Ma X	2023	Excluded - not relevant
An Ensemble Learning Approach to Improving Prediction of Case Duration for Spine Surgery: Algorithm Development and Validation.	Gabriel RA; Harjai B; Simpson S; Du AL; Tully JL; George O; Waterman R	2023	Excluded - not relevant
Dynamic reasoning to solve complex problems in activated sludge processes: a step further in decision support systems.	Mart??nez M; Rodr??guez-Roda I; Poch M; Cort?©s U; Comas J	2006	Excluded - not relevant
A modified decision tree algorithm based on genetic algorithm for mobile user classification problem.	Liu DS; Fan SJ	2014	Excluded - not relevant
Development of non-invasive diabetes risk prediction models as decision support tools designed for application in the dental clinical environment.	Hegde H; Shimpi N; Panny A; Glurich I; Christie P; Acharya A	2019	Excluded - not relevant
Improving real-time efficiency of case-based reasoning for medical diagnosis.	Park YJ	2014	Excluded - not relevant
Predictive modeling of groundwater nitrate pollution using Random Forest and multisource variables related to intrinsic and specific vulnerability: a case study in an agricultural setting (Southern Spain).	Rodriguez-Galiano V; Mendes MP; Garcia-Soldado MJ; Chica-Olmo M; Ribeiro L	2014	Excluded - not relevant
Using machine learning to classify temporal lobe epilepsy based on diffusion MRI.	Del Gaizo J; Mofrad N; Jensen JH; Clark D; Glenn R; Helpern J; Bonilha L	2017	Excluded - not relevant
An analysis of ensemble pruning techniques based on ordered aggregation.	Mart??nez-Mu?±oz G; Hernndez-Lobato D; Surez A	2009	Excluded - not relevant
Multiobjective GAs, quantitative indices, and pattern classification.	Bandyopadhyay S; Pal SK; Aruna B	2004	Excluded - not relevant
Quality Control of Thermally Modified Western Hemlock Wood Using Near-Infrared Spectroscopy and Explainable Machine Learning.	Nasir V; Schimleck L; Abdoli F; Rashidi M; Sassani F; Avramidis S	2023	Excluded - not relevant
Comparison of learning models to predict LDPE, PET, and ABS concentrations in beach sediment based on spectral reflectance.	Huda FR; Richard FS; Rahman I; Moradi S; Hua CTY; Wanwen CAS; Fong TL; Mujahid A; M?ºller M	2023	Excluded - not relevant
Prediction of absenteeism in public schools teachers with machine learning.	Fernandes FT; Chiavegatto Filho ADP	2021	Excluded - not relevant
Predicting the replicability of social science lab experiments.	Altmejd A; Dreber A; Forsell E; Huber J; Imai T; Johannesson M; Kirchler M; Nave G; Camerer C	2019	Excluded - not relevant
Comparison of ready biodegradation estimation methods for fragrance materials.	Boethling R	2014	Excluded - not relevant
Application of machine learning with multiparametric dual-energy computed tomography of the breast to differentiate between benign and malignant lesions.	Lan X; Wang X; Qi J; Chen H; Zeng X; Shi J; Liu D; Shen H; Zhang J	2022	Excluded - not relevant
Predicting head and neck cancer treatment outcomes with pre-treatment quantitative ultrasound texture features and optimising machine learning classifiers with texture-of-texture features.	Safakish A; Sannachi L; DiCenzo D; Kolios C; Pejoviƒá-Miliƒá A; Czarnota GJ	2023	Excluded - not relevant
A prediction model for degree of differentiation for resectable locally advanced esophageal squamous cell carcinoma based on CT images using radiomics and machine-learning.	Kawahara D; Murakami Y; Tani S; Nagata Y	2021	Excluded - not relevant
Prediction of Compound Plasma Concentration-Time Profiles in Mice Using Random Forest.	Handa K; Wright P; Yoshimura S; Kageyama M; Iijima T; Bender A	2023	Excluded - not relevant
PSIONplus: Accurate Sequence-Based Predictor of Ion Channels and Their Types.	Gao J; Cui W; Sheng Y; Ruan J; Kurgan L	2016	Excluded - not relevant
Estimation of ancestry from cranial measurements based on MDCT data acquired in a Japanese and Western Australian population.	Torimitsu S; Nakazawa A; Flavel A; Swift L; Makino Y; Iwase H; Franklin D	2024	Excluded - not relevant
Investigation of Multicomponent Fluoridated Borate Glasses through a Design of Mixtures Approach.	MacDonald K; Boyd D	2022	Excluded - not relevant
A critical review of model construction and performance for nowcast systems for faecal contamination in recreational beaches.	Vidal V; Sampognaro L; de Le??n F; Kruk C; Perera G; Crisci C; Segura AM	2024	Excluded - not relevant
Machine learning predicts cancer-associated deep vein thrombosis using clinically available variables.	Jin S; Qin D; Liang BS; Zhang LC; Wei XX; Wang YJ; Zhuang B; Zhang T; Yang ZP; Cao YW; Jin SL; Yang P; Jiang B; Rao BQ; Shi HP; Lu Q	2022	Excluded - not relevant
Development and Validation of a Comprehensive Multivariate Dosimetric Model for Predicting Late Genitourinary Toxicity Following Prostate Cancer Stereotactic Body Radiotherapy.	Valle LF; Ruan D; Dang A; Levin-Epstein RG; Patel AP; Weidhaas JB; Nickols NG; Lee PP; Low DA; Qi XS; King CR; Steinberg ML; Kupelian PA; Cao M; Kishan AU	2020	Excluded - not relevant
Predictive modeling for COVID-19 readmission risk using machine learning algorithms.	Shanbehzadeh M; Yazdani A; Shafiee M; Kazemi-Arpanahi H	2022	Excluded - not relevant
Predictive models for cochlear implant outcomes: Performance, generalizability, and the impact of cohort size.	Shafieibavani E; Goudey B; Kiral I; Zhong P; Jimeno-Yepes A; Swan A; Gambhir M; Buechner A; Kludt E; Eikelboom RH; Sucher C; Gifford RH; Rottier R; Plant K; Anjomshoa H	2021	Excluded - not relevant
Status of glycosylated hemoglobin and prediction of glycemic control among patients with insulin-treated type 2 diabetes in North China: a multicenter observational study.	Wang J; Wang MY; Wang H; Liu HW; Lu R; Duan TQ; Li CP; Cui Z; Liu YY; Lyu YJ; Ma J	2020	Excluded - not relevant
PrCRS: a prediction model of severe CRS in CAR-T therapy based on transfer learning.	Wei Z; Zhao C; Zhang M; Xu J; Xu N; Wu S; Xin X; Yu L; Feng W	2024	Excluded - not relevant
Enhancing predictions of patient conveyance using emergency call handler free text notes for unconscious and fainting incidents reported to the London Ambulance Service.	Tollinton L; Metcalf AM; Velupillai S	2020	Excluded - not relevant
Automated HEART score determination via ChatGPT: Honing a framework for iterative prompt development.	Safranek CW; Huang T; Wright DS; Wright CX; Socrates V; Sangal RB; Iscoe M; Chartash D; Taylor RA	2024	Excluded - not relevant
Building knowledge in a complex preterm birth problem domain.	Goodwin L; Maher S; Ohno-Machado L; Iannacchione MA; Crockett P; Dreiseitl S; Vinterbo S; Hammond W	2000	Excluded - not relevant
Using Clinical History Factors to Identify Bacterial Infections in Young Febrile Infants.	Yaeger JP; Jones J; Ertefaie A; Caserta MT; van Wijngaarden E; Fiscella K	2021	Excluded - not relevant
A decision support tool to analyze the properties of wheat, cocoa beans and mangoes from their NIR spectra.	Parrenin L; Danjou C; Agard B; Marchesini G; Barbosa F	2024	Excluded - not relevant
A Multi-Relational Model for Depression Relapse in Patients with Bipolar Disorder.	Salvini R; da Silva Dias R; Lafer B; Dutra I	2015	Excluded - not relevant
INTERPRETABLE MACHINE LEARNING FOR PREDICTING RISK OF INVASIVE FUNGAL INFECTION IN CRITICALLY ILL PATIENTS IN THE INTENSIVE CARE UNIT: A RETROSPECTIVE COHORT STUDY BASED ON MIMIC-IV DATABASE.	Cao Y; Li Y; Wang M; Wang L; Fang Y; Wu Y; Liu Y; Hao Z; Kang H; Gao H	2024	Excluded - not relevant
Biochemical algorithm to identify individuals with ALPL variants among subjects with persistent hypophosphatasaemia.	Tornero C; Navarro-Compn V; Bu?±o A; Heath KE; D??az-Almir??n M; Balsa A; Tenorio JA; Quer J; Aguado P	2022	Excluded - not relevant
[Machine learning methods in differential diagnosis of ACTH-dependent hypercortisolism].	Golounina OO; Belaya ZE; Voronov KA; Solodovnikov AG; Rozhinskaya LY; Melnichenko GA; Mokrysheva NG; Dedov II	2024	Excluded - not relevant
In Search of an Optimal Subset of ECG Features to Augment the Diagnosis of Acute Coronary Syndrome at the Emergency Department.	Bouzid Z; Faramand Z; Gregg RE; Frisch SO; Martin-Gill C; Saba S; Callaway C; Sejdiƒá E; Al-Zaiti S	2021	Excluded - not relevant
Optimised deep neural network model to predict asthma exacerbation based on personalised weather triggers.	Haque R; Ho SB; Chai I; Abdullah A	2021	Excluded - not relevant
A serial image analysis architecture with positron emission tomography using machine learning combined for the detection of lung cancer.	Guzmn Ortiz S; Hurtado Ortiz R; Jara Gavilanes A; ?Åvila Faican R; Parra Zambrano B	2024	Excluded - not relevant
Machine Learning-Based Prediction of the Outcomes of Cochlear Implantation in Patients With Cochlear Nerve Deficiency and Normal Cochlea: A 2-Year Follow-Up of 70 Children.	Lu S; Xie J; Wei X; Kong Y; Chen B; Chen J; Zhang L; Yang M; Xue S; Shi Y; Liu S; Xu T; Dong R; Chen X; Li Y; Wang H	2022	Excluded - not relevant
Development of Machine Learning Models for Accurately Predicting and Ranking the Activity of Lead Molecules to Inhibit PRC2 Dependent Cancer.	Danishuddin; Kumar V; Parate S; Bahuguna A; Lee G; Kim MO; Lee KW	2021	Excluded - not relevant
Evaluating Methods for Identifying Cancer in Free-Text Pathology Reports Using Various Machine Learning and Data Preprocessing Approaches.	Kasthurirathne SN; Dixon BE; Grannis SJ	2015	Excluded - not relevant
Predicting Depression among Patients with Diabetes Using Longitudinal Data. A Multilevel Regression Model.	Jin H; Wu S; Vidyanti I; Di Capua P; Wu B	2015	Excluded - not relevant
Classification and Regression Tree Predictive Model for Acute Kidney Injury in Traumatic Brain Injury Patients.	Wang R; Zhang J; He M; Xu J	2024	Excluded - not relevant
Building Risk Prediction Models for Type 2 Diabetes Using Machine Learning Techniques.	Xie Z; Nikolayeva O; Luo J; Li D	2019	Excluded - not relevant
Radiomics in Head and Neck Cancer Outcome Predictions.	Gon?ßalves M; Gsaxner C; Ferreira A; Li J; Puladi B; Kleesiek J; Egger J; Alves V	2022	Excluded - not relevant
Interval Coded Scoring: a toolbox for interpretable scoring systems.	Billiet L; Van Huffel S; Van Belle V	2018	Excluded - not relevant
Prediction of Alzheimer's disease progression within 6 years using speech: A novel approach leveraging language models.	Amini S; Hao B; Yang J; Karjadi C; Kolachalama VB; Au R; Paschalidis IC	2024	Excluded - not relevant
Predicting cortical ROIs via joint modeling of anatomical and connectional profiles.	Zhang T; Zhu D; Jiang X; Ge B; Hu X; Han J; Guo L; Liu T	2013	Excluded - not relevant
A model for optimal sequential decisions applied to liver transplantation.	Tusch G	2000	Excluded - not relevant
Machine learning techniques for mortality prediction in critical traumatic patients: anatomic and physiologic variables from the RETRAUCI study.	Servi L; Montserrat N; Badia M; Llompart-Pou JA; Barea-Mendoza JA; Chico-Fernndez M; Snchez-Casado M; Jim?©nez JM; Mayor DM; Trujillano J	2020	Excluded - not relevant
A Ranking Approach to Genomic Selection.	Blondel M; Onogi A; Iwata H; Ueda N	2015	Excluded - not relevant
Accurate and efficient structure-based computational mutagenesis for modeling fluorescence levels of Aequorea victoria green fluorescent protein mutants.	Masso M	2020	Excluded - not relevant
Predicting the onset temperature (T(g)) of Ge(x)Se(1-)(x) glass transition: a feature selection based two-stage support vector regression method.	Liu Y; Wu J; Yang G; Zhao T; Shi S	2019	Excluded - not relevant
Multi-institutional generalizability of a plan complexity machine learning model for predicting pre-treatment quality assurance results in radiotherapy.	Claessens M; De Kerf G; Vanreusel V; Mollaert I; Hernandez V; Saez J; Jornet N; Verellen D	2024	Excluded - not relevant
Machine Learning to Predict the Response to Lenvatinib Combined with Transarterial Chemoembolization for Unresectable Hepatocellular Carcinoma.	Ma J; Bo Z; Zhao Z; Yang J; Yang Y; Li H; Wang J; Su Q; Chen K; Yu Z; Wang Y; Chen G	2023	Excluded - not relevant
Progress in Predicting Ames Test Outcomes from Chemical Structures: An In-Depth Re-Evaluation of Models from the 1st and 2nd Ames/QSAR International Challenge Projects.	Uesawa Y	2024	Excluded - not relevant
A Sentiment Analysis Approach to Predict an Individual's Awareness of the Precautionary Procedures to Prevent COVID-19 Outbreaks in Saudi Arabia.	Aljameel SS; Alabbad DA; Alzahrani NA; Alqarni SM; Alamoudi FA; Babili LM; Aljaafary SK; Alshamrani FM	2020	Excluded - not relevant
Improved prognostication of overall survival after radiotherapy in lung cancer patients by an interpretable machine learning model integrating lung and tumor radiomics and clinical parameters.	Luo T; Yan M; Zhou M; Dekker A; Appelt AL; Ji Y; Zhu J; de Ruysscher D; Wee L; Zhao L; Zhang Z	2024	Excluded - not relevant
Predicting the predisposition to colorectal cancer based on SNP profiles of immune phenotypes using supervised learning models.	Cakmak A; Ayaz H; Arƒ±kan S; Ibrahimzada AR; Demirkol ?û; S??nmez D; Hakan MT; S?ºrmen ST; Horozoƒülu C; Doƒüan MB; K?º?ß?ºkh?ºseyin ?ñ; Cacƒ±na C; Kƒ±ran B; Zeybek ?ú; Baysan M; Yaylƒ±m ƒ?	2023	Excluded - not relevant
Screening New Blood Indicators for Non-alcoholic Fatty Liver Disease (NAFLD) Diagnosis of Chinese Based on Machine Learning.	Wang C; Yan J; Zhang S; Xie Y; Nie Y; Chen Z; Xu S	2022	Excluded - not relevant
Construction and validation of predictive models for intravenous immunoglobulin-resistant Kawasaki disease using an interpretable machine learning approach.	Deng L; Zhao J; Wang T; Liu B; Jiang J; Jia P; Liu D; Li G	2024	Excluded - not relevant
Comparison of Regression and Machine Learning Methods in Depression Forecasting Among Home-Based Elderly Chinese: A Community Based Study.	Lin S; Wu Y; Fang Y	2021	Excluded - not relevant
Integrative Predictive Modeling of Metastasis in Melanoma Cancer Based on MicroRNA, mRNA, and DNA Methylation Data.	Kutlay A; Aydin Son Y	2021	Excluded - not relevant
Verification of the Accuracy of Cervical Spinal Cord Injury Prognosis Prediction Using Clinical Data-Based Artificial Neural Networks.	Kishikawa J; Kobayakawa K; Saiwai H; Yokota K; Kubota K; Hayashi T; Morishita Y; Masuda M; Sakai H; Kawano O; Nakashima Y; Maeda T	2024	Excluded - not relevant
Optimizing critical quality attributes of fast disintegrating tablets using artificial neural networks: a scientific benchmark study.	Desai J; Dhameliya P; Patel S	2024	Excluded - not relevant
Machine learning-based predictive and risk analysis using real-world data with blood biomarkers for hepatitis B patients in the malignant progression of hepatocellular carcinoma.	Nan Y; Zhao S; Zhang X; Xiao Z; Guo R	2022	Excluded - not relevant
Application of Decision-Tree-Based Machine Learning Algorithms for Prediction of Antimicrobial Resistance.	Yasir M; Karim AM; Malik SK; Bajaffer AA; Azhar EI	2022	Excluded - not relevant
Optimising the use of colonoscopy to improve risk stratification for colorectal cancer in symptomatic patients: A decision-curve analysis.	Lucocq J; Barron E; Holmes H; Donnelly PD; Cruickshank N	2024	Excluded - not relevant
Nomogram of Naive Bayesian Model for Recurrence Prediction of Breast Cancer.	Kim W; Kim KS; Park RW	2016	Excluded - not relevant
Machine Learning Based Clinical Decision Support System for Early COVID-19 Mortality Prediction.	Karthikeyan A; Garg A; Vinod PK; Priyakumar UD	2021	Excluded - not relevant
Rapid Prediction of Bacterial Heterotrophic Fluxomics Using Machine Learning and Constraint Programming.	Wu SG; Wang Y; Jiang W; Oyetunde T; Yao R; Zhang X; Shimizu K; Tang YJ; Bao FS	2016	Excluded - not relevant
Cerebrovascular disease case identification in inpatient electronic medical record data using natural language processing.	Pan J; Zhang Z; Peters SR; Vatanpour S; Walker RL; Lee S; Martin EA; Quan H	2023	Excluded - not relevant
Machine Learning-Based Prediction Models for Punching Shear Strength of Fiber-Reinforced Polymer Reinforced Concrete Slabs Using a Gradient-Boosted Regression Tree.	Abood EA; Abdallah MH; Alsaadi M; Imran H; Bernardo LFA; De Domenico D; Henedy SN	2024	Excluded - not relevant
Exploring Neoadjuvant Chemotherapy, Predictive Models, Radiomic, and Pathological Markers in Breast Cancer: A Comprehensive Review.	Elsayed B; Alksas A; Shehata M; Mahmoud A; Zaky M; Alghandour R; Abdelwahab K; Abdelkhalek M; Ghazal M; Contractor S; El-Din Moustafa H; El-Baz A	2023	Excluded - not relevant
MR Imaging-Based Radiomic Signatures of Distinct Molecular Subgroups of Medulloblastoma.	Iv M; Zhou M; Shpanskaya K; Perreault S; Wang Z; Tranvinh E; Lanzman B; Vajapeyam S; Vitanza NA; Fisher PG; Cho YJ; Laughlin S; Ramaswamy V; Taylor MD; Cheshier SH; Grant GA; Young Poussaint T; Gevaert O; Yeom KW	2019	Excluded - not relevant
Preoperative factors predict prolonged length of stay, serious adverse complications, and readmission following operative intervention of proximal humerus fractures: a machine learning analysis of a national database.	Hornung AL; Rudisill SS; McCormick JR; Streepy JT; Harkin WE; Bryson N; Simcock X; Garrigues GE	2024	Excluded - not relevant
A robust meta-classification strategy for cancer detection from MS data.	Bhanot G; Alexe G; Venkataraghavan B; Levine AJ	2006	Excluded - not relevant
Prediction of lymph node status in patients with early-stage cervical cancer based on radiomic features of magnetic resonance imaging (MRI) images.	Liu S; Zhou Y; Wang C; Shen J; Zheng Y	2023	Excluded - not relevant
A new decision support model for preanesthetic evaluation.	Sobrie O; Lazouni MEA; Mahmoudi S; Mousseau V; Pirlot M	2016	Excluded - not relevant
XAI-Augmented Voting Ensemble Models for Heart Disease Prediction: A SHAP and LIME-Based Approach.	Rezk NG; Alshathri S; Sayed A; El-Din Hemdan E; El-Behery H	2024	Excluded - not relevant
Improved Genomic Prediction of Staphylococcus epidermidis Isolation Sources with a Novel Polygenic Score.	Hellmann KT; Challagundla L; Gray BM; Robinson DA	2023	Excluded - not relevant
Context aware decision support in neurosurgical oncology based on an efficient classification of endomicroscopic data.	Li Y; Charalampaki P; Liu Y; Yang GZ; Giannarou S	2018	Excluded - not relevant
Optimization of Tree-Based Machine Learning Models to Predict the Length of Hospital Stay Using Genetic Algorithm.	Mansoori A; Zeinalnezhad M; Nazarimanesh L	2023	Excluded - not relevant
Best leads in the standard electrocardiogram for the emergency detection of acute coronary syndrome.	Green M; Ohlsson M; Forberg JL; Bj??rk J; Edenbrandt L; Ekelund U	2007	Excluded - not relevant
Impact of feature harmonization on radiogenomics analysis: Prediction of EGFR and KRAS mutations from non-small cell lung cancer PET/CT images.	Shiri I; Amini M; Nazari M; Hajianfar G; Haddadi Avval A; Abdollahi H; Oveisi M; Arabi H; Rahmim A; Zaidi H	2022	Excluded - not relevant
BASE: a web service for providing compound-protein binding affinity prediction datasets with reduced similarity bias.	Son H; Lee S; Kim J; Park H; Hwang MH; Yi GS	2024	Excluded - not relevant
Predicting the hepatocarcinogenic potential of alkenylbenzene flavoring agents using toxicogenomics and machine learning.	Auerbach SS; Shah RR; Mav D; Smith CS; Walker NJ; Vallant MK; Boorman GA; Irwin RD	2010	Excluded - not relevant
Radiofrequency ablation of lung metastases of colorectal cancer: could early radiomics analysis of the ablation zone help detect local tumor progression?	Cromb?© A; Palussi?®re J; Catena V; Cazayus M; Fonck M; B?©chade D; Buy X; Markich R	2023	Excluded - not relevant
Advanced magnetic resonance imaging for glioblastoma: Oncology-radiology integration.	Aleid AM; Alrasheed AS; Aldanyowi SN; Almalki SF	2024	Excluded - not relevant
Determining the reasons for medication prescriptions in the EHR using knowledge and natural language processing.	Li Y; Salmasian H; Harpaz R; Chase H; Friedman C	2011	Excluded - not relevant
An evaluation of the capabilities of language models and nurses in providing neonatal clinical decision support.	Levin C; Kagan T; Rosen S; Saban M	2024	Excluded - not relevant
The effect of sample age and prediction resolution on myocardial infarction risk prediction.	Tay D; Poh CL; Van Reeth E; Kitney RI	2015	Excluded - not relevant
Proteo-chemometrics interaction fingerprints of protein-ligand complexes predict binding affinity.	Wang DD; Xie H; Yan H	2021	Excluded - not relevant
Genome-Wide Prediction and Analysis of 3D-Domain Swapped Proteins in the Human Genome from Sequence Information.	Upadhyay AK; Sowdhamini R	2016	Excluded - not relevant
A multiresolution clinical decision support system based on fractal model design for classification of histological brain tumours.	Al-Kadi OS	2015	Excluded - not relevant
Machine Learning Diagnostic Model for Early Stage NSTEMI: Using hs-cTnI 1/2h Changes and Multiple Cardiovascular Biomarkers.	Wu J; Ge Y; Chen K; Chen S; Yang J; Yuan H	2024	Excluded - not relevant
Diagnosis of cognitive and motor disorders levels in stroke patients through explainable machine learning based on MRI.	Wang M; Lin Y; Gu F; Xing W; Li B; Jiang X; Liu C; Li D; Li Y; Wu Y; Ta D	2024	Excluded - not relevant
A machine learning-based model for predicting the risk of early-stage inguinal lymph node metastases in patients with squamous cell carcinoma of the penis.	Ding L; Zhang C; Wang K; Zhang Y; Wu C; Xia W; Li S; Li W; Wang J	2023	Excluded - not relevant
Identification of hospitalized mortality of patients with COVID-19 by machine learning models based on blood inflammatory cytokines.	Yu Z; Li X; Zhao J; Sun S	2022	Excluded - not relevant
Prediction of successful aging using ensemble machine learning algorithms.	Asghari Varzaneh Z; Shanbehzadeh M; Kazemi-Arpanahi H	2022	Excluded - not relevant
Prediction model for spinal cord injury in spinal tuberculosis patients using multiple machine learning algorithms: a multicentric study.	Feng S; Wang S; Liu C; Wu S; Zhang B; Lu C; Huang C; Chen T; Zhou C; Zhu J; Chen J; Xue J; Wei W; Zhan X	2024	Excluded - not relevant
[truncated: 1,358 more rows]
